# Supplementary material for: Comparison of diagnosis-based risk adjustment methods for episode-based costs to apply in efficiency measurement
Source: BMC Health Serv Res. 2023 Dec 1;23:1334. doi: 10.1186/s12913-023-10282-4 (PMC10693049; doi:10.1186/s12913-023-10282-4)
Supplement: Supplementary file 4 — Additional file 4. Regression coefficients and multicollinearity test results. [file 12913_2023_10282_MOESM4_ESM.xlsx]

## Sheet: ADRG
MDC	Variable	Estimate	tValue	Probt	VarianceInflation	Tolerance
B	Intercept	2.49726e+07	5.61405	2.02496e-08	0
B	dum1	1.11239e+06	2.5568	0.0105776	1.62871	0.613981
B	dum2	826154	2.65105	0.00803593	2.23432	0.447564
B	dum3	980822	3.71031	0.000208034	5.48986	0.182154
B	dum4	1.30463e+06	4.99758	5.89599e-07	7.14923	0.139875
B	dum5	405848	1.01253	0.311308	1.91687	0.521683
B	dum6	137751	0.469443	0.638762	2.14039	0.467204
B	dum7	793692	2.62554	0.00866317	2.4603	0.406455
B	dum8	977033	3.6813	0.000233172	5.21228	0.191855
B	dum9	1.28638e+06	4.86362	1.16876e-06	6.51615	0.153465
B	insu	77076.2	0.514974	0.606582	1.05756	0.945573
B	ty_dum1	1.86075e+06	13.7138	1.89202e-42	2.16924	0.46099
B	ty_dum2	880024	7.47889	8.07341e-14	1.93856	0.515847
B	no1	-2.27707e+07	-5.12572	3.01495e-07	1328.27	0.000752857
B	no2	-2.58722e+07	-5.82417	5.90245e-09	1213.86	0.000823817
B	no3	-2.4991e+07	-5.62152	1.93947e-08	416.89	0.00239871
B	no4	-2.55412e+07	-5.74431	9.47737e-09	372.372	0.00268548
B	no5	-1.82796e+07	-4.11079	3.97205e-05	365.891	0.00273306
B	no6	-2.20118e+07	-4.94988	7.5374e-07	323.604	0.0030902
B	no7	-2.54542e+07	-5.72241	1.07801e-08	297.252	0.00336415
B	no8	-2.29906e+07	-5.16842	2.40274e-07	271.547	0.00368261
B	no9	-2.55603e+07	-5.74481	9.44967e-09	250.605	0.00399034
B	no10	-2.50791e+07	-5.63435	1.80096e-08	227.71	0.00439155
B	no11	-2.53378e+07	-5.69346	1.27719e-08	215.078	0.00464948
B	no12	-2.48606e+07	-5.58411	2.40539e-08	200.71	0.00498231
B	no13	-1.92008e+07	-4.31233	1.62971e-05	196.873	0.00507941
B	no14	-2.52736e+07	-5.6763	1.41168e-08	192.981	0.00518186
B	no15	-2.40193e+07	-5.3908	7.16124e-08	193.253	0.00517457
B	no16	-2.49996e+07	-5.61463	2.01823e-08	190.073	0.00526113
B	no17	-2.44206e+07	-5.48486	4.23062e-08	185.192	0.00539981
B	no18	-2.57955e+07	-5.79349	7.08525e-09	181.307	0.00551549
B	no19	-2.60382e+07	-5.83663	5.47884e-09	174.186	0.00574098
B	no20	-2.54359e+07	-5.71095	1.15292e-08	173.617	0.0057598
B	no21	-2.42041e+07	-5.43376	5.63689e-08	164.863	0.00606565
B	no22	-2.53696e+07	-5.69521	1.26417e-08	156.064	0.00640763
B	no23	-1.94489e+07	-4.36578	1.27844e-05	153.145	0.00652974
B	no24	-2.50121e+07	-5.60964	2.07702e-08	124.856	0.00800922
B	no25	-2.47532e+07	-5.55015	2.92116e-08	120.968	0.00826667
B	no26	-2.44085e+07	-5.47283	4.52748e-08	114.044	0.00876856
B	no27	-1.64056e+07	-3.67784	0.000236355	110.118	0.00908115
B	no28	-2.40601e+07	-5.39484	7.00253e-08	109.087	0.00916703
B	no29	-2.29967e+07	-5.15309	2.60727e-07	103.271	0.00968321
B	no30	-2.53725e+07	-5.68451	1.34566e-08	97.3414	0.0102731
B	no31	-1.78474e+07	-3.99852	6.41626e-05	97.3444	0.0102728
B	no32	-2.35216e+07	-5.26979	1.39196e-07	95.3531	0.0104873
B	no33	-2.51064e+07	-5.62319	1.92092e-08	92.422	0.0108199
B	no34	-2.35531e+07	-5.27142	1.37966e-07	81.5727	0.012259
B	no35	-2.24597e+07	-5.02545	5.1025e-07	78.6125	0.0127206
B	no36	-1.94371e+07	-4.34935	1.37788e-05	76.6027	0.0130544
B	no37	-2.46924e+07	-5.52404	3.38912e-08	75.6365	0.0132211
B	no38	-2.52417e+07	-5.63455	1.79878e-08	62.8752	0.0159045
B	no39	-2.32223e+07	-5.18631	2.18358e-07	59.7911	0.0167249
B	no40	-2.48557e+07	-5.55078	2.91069e-08	58.7898	0.0170098
B	no41	-1.09909e+07	-2.45297	0.0141839	55.8338	0.0179103
B	no42	-1.80655e+07	-4.03005	5.61461e-05	52.8505	0.0189213
B	no43	-2.02115e+07	-4.50751	6.62771e-06	50.8556	0.0196635
B	no44	-2.50436e+07	-5.58666	2.37054e-08	50.8281	0.0196741
B	no45	-2.31139e+07	-5.14743	2.68688e-07	46.9382	0.0213046
B	no46	-1.88595e+07	-4.19988	2.69185e-05	44.9078	0.0222679
B	no47	-2.44332e+07	-5.43928	5.46564e-08	43.9209	0.0227682
B	no48	-2.59748e+07	-5.78088	7.63583e-09	42.9269	0.0232954
B	no49	-2.43552e+07	-5.41872	6.13077e-08	41.935	0.0238464
B	no50	-1.9046e+07	-4.23699	2.28405e-05	41.945	0.0238407
B	no51	-2.48298e+07	-5.52336	3.40221e-08	40.9298	0.0244321
B	no52	-1.31537e+07	-2.92559	0.00344513	39.9221	0.0250488
B	no53	-1.37349e+07	-3.05302	0.00227098	38.9489	0.0256746
B	no54	-2.16076e+07	-4.80158	1.59517e-06	37.9494	0.0263508
B	no55	-2.29048e+07	-5.08798	3.67943e-07	36.9541	0.0270606
B	no56	-2.00928e+07	-4.4597	8.28971e-06	34.9644	0.0286005
B	no57	-2.30251e+07	-5.10988	3.27838e-07	33.948	0.0294568
B	no58	-2.54991e+07	-5.65186	1.62723e-08	31.9762	0.0312733
B	no59	-2.53264e+07	-5.61255	2.04257e-08	31.988	0.0312618
B	no60	-2.34596e+07	-5.19813	2.04962e-07	30.9673	0.0322922
B	no61	-2.17258e+07	-4.80725	1.55074e-06	28.9889	0.034496
B	no62	-2.46445e+07	-5.44127	5.40515e-08	26.0025	0.0384578
B	no63	-2.41859e+07	-5.3422	9.36781e-08	25.981	0.0384896
B	no64	-2.09509e+07	-4.62323	3.82172e-06	24.9919	0.0400129
B	no65	-1.73194e+07	-3.81892	0.000134784	23.9897	0.0416846
B	no66	-2.07426e+07	-4.57291	4.86302e-06	23.9984	0.0416695
B	no67	-2.36862e+07	-5.21151	1.90747e-07	22.0027	0.045449
B	no68	-2.41795e+07	-5.32034	1.05634e-07	22.0002	0.0454542
B	no69	-2.34229e+07	-5.14775	2.6823e-07	21.0041	0.0476097
B	no70	-1.56733e+07	-3.4355	0.000593681	19.0075	0.0526109
B	no71	-2.43414e+07	-5.32782	1.01385e-07	18.0048	0.0555407
B	no72	-1.52372e+07	-3.32903	0.000874374	17.0091	0.0587921
B	no73	-2.50903e+07	-5.48161	4.30878e-08	17.0099	0.0587894
B	no74	-1.38473e+07	-3.02488	0.00249315	17.0146	0.058773
B	no75	-2.32634e+07	-5.07211	3.99929e-07	16.0135	0.0624471
B	no76	-2.62041e+07	-5.70156	1.21811e-08	15.0087	0.0666278
B	no77	-2.39141e+07	-5.20152	2.01268e-07	15.0191	0.0665819
B	no78	-1.92283e+07	-4.17417	3.01402e-05	14.0021	0.071418
B	no79	-2.57195e+07	-5.58224	2.43141e-08	14.0074	0.071391
B	no80	-2.53343e+07	-5.48155	4.31035e-08	13.0118	0.0768534
B	no81	-1.61869e+07	-3.50382	0.000460481	13.0008	0.0769183
B	no82	-2.5985e+07	-5.62211	1.93296e-08	13.0129	0.0768468
B	no83	-1.70299e+07	-3.67169	0.000242109	12.0135	0.0832395
B	no84	-2.50745e+07	-5.40758	6.52332e-08	12.007	0.0832847
B	no85	-1.53051e+07	-3.30013	0.000969528	12.0113	0.0832549
B	no86	-2.46251e+07	-5.30874	1.12563e-07	12.0158	0.083224
B	no87	-1.42032e+07	-3.06201	0.00220395	12.0154	0.0832267
B	no88	-1.23233e+07	-2.65711	0.00789289	12.0119	0.0832504
B	no89	-1.45142e+07	-3.11667	0.00183381	11.011	0.090818
B	no90	-1.76132e+07	-3.78217	0.000156301	11.0108	0.0908199
B	no91	-2.60923e+07	-5.60233	2.16631e-08	11.0132	0.0908005
B	no92	-1.7603e+07	-3.78021	0.000157537	11.0095	0.0908307
B	no93	-1.87947e+07	-4.03746	5.44047e-05	11.0022	0.0908912
B	no94	-2.49462e+07	-5.31954	1.06096e-07	10.05	0.0995021
B	no95	-1.36723e+07	-2.92177	0.00348766	10.0069	0.099931
B	no96	-2.50402e+07	-5.35186	8.88246e-08	10.004	0.0999604
B	no97	-2.19989e+07	-4.67279	3.0071e-06	9.00418	0.111059
B	no98	-1.59526e+07	-3.38762	0.00070751	9.00876	0.111003
B	no99	-2.06118e+07	-4.37762	1.21103e-05	9.00633	0.111033
B	no100	-1.94027e+07	-4.11998	3.81721e-05	9.01009	0.110987
B	no101	-1.39667e+07	-2.96532	0.00303024	9.01232	0.110959
B	no102	-2.75746e+06	-0.580801	0.561386	8.01314	0.124795
B	no103	-2.12398e+07	-4.47357	7.77048e-06	8.01366	0.124787
B	no104	-2.26759e+07	-4.77638	1.80808e-06	8.01257	0.124804
B	no105	-2.40016e+07	-5.05531	4.36695e-07	8.01355	0.124789
B	no106	-2.42273e+07	-5.05141	4.45684e-07	7.01	0.142653
B	no107	-2.55641e+07	-5.33019	1.00073e-07	7.00986	0.142656
B	no108	-1.74001e+07	-3.62847	0.000286417	7.00797	0.142695
B	no109	-1.29424e+07	-2.69942	0.00695683	7.00523	0.14275
B	no110	-2.57488e+07	-5.36803	8.12407e-08	7.01161	0.142621
B	no111	-2.585e+07	-5.31473	1.08929e-07	6.00825	0.166438
B	no112	-1.77126e+07	-3.64165	0.000272155	6.00843	0.166433
B	no113	-4.82871e+06	-0.992701	0.320878	6.0092	0.166411
B	no114	-2.16342e+07	-4.44871	8.72483e-06	6.00625	0.166493
B	no115	-1.21793e+07	-2.50411	0.0122906	6.00797	0.166446
B	no116	-1.22182e+07	-2.5117	0.0120293	6.0099	0.166392
B	no117	-1.31903e+07	-2.71288	0.00668068	6.00403	0.166555
B	no118	-1.56385e+07	-3.21455	0.00131031	6.01091	0.166364
B	no119	-1.02535e+07	-2.0662	0.0388331	5.00402	0.199839
B	no120	-1.08121e+07	-2.17806	0.0294229	5.00723	0.199711
B	no121	-1.63911e+07	-3.3031	0.000959299	5.00369	0.199853
B	no122	-2.3014e+07	-4.63694	3.57732e-06	5.00542	0.199783
B	no123	-2.42077e+07	-4.87547	1.10084e-06	5.0095	0.199621
B	no124	-1.9493e+07	-3.92629	8.6797e-05	5.00855	0.199658
B	no125	-2.62916e+07	-5.12847	2.97138e-07	4.00572	0.249643
B	no126	-2.14971e+07	-4.19314	2.77301e-05	4.00592	0.249631
B	no127	-2.45434e+07	-4.78891	1.69907e-06	4.00328	0.249795
B	no128	-1.55979e+07	-3.04257	0.00235128	4.00566	0.249647
B	no129	-1.79085e+07	-3.49274	0.000479999	4.0069	0.24957
B	no130	-1.18326e+07	-2.30811	0.0210119	4.00559	0.249651
B	no131	-8.28907e+06	-1.61594	0.106137	4.01036	0.249354
B	no132	-2.07107e+07	-3.81056	0.000139415	3.00178	0.333136
B	no133	-2.45195e+07	-4.50767	6.62277e-06	3.00669	0.332592
B	no134	-2.16985e+07	-3.99099	6.62303e-05	3.00378	0.332913
B	no135	-2.18519e+07	-4.01788	5.91196e-05	3.00575	0.332696
B	no136	-2.14981e+07	-3.95262	7.77901e-05	3.00607	0.33266
B	no137	-1.91307e+07	-3.51769	0.000437102	3.00551	0.332722
B	no138	-2.34794e+07	-4.31778	1.59001e-05	3.00484	0.332796
B	no139	-5.53027e+06	-1.01704	0.309159	3.00462	0.332821
B	no140	-2.52849e+07	-4.64823	3.38737e-06	3.00688	0.33257
B	no141	-1.7164e+07	-2.73394	0.00626825	2.00279	0.499304
B	no142	-2.24172e+07	-3.5708	0.000357426	2.00267	0.499333
B	no143	-2.36589e+07	-3.76818	0.00016531	2.00311	0.499223
B	no144	-4.17806e+06	-0.665298	0.505874	2.00399	0.499004
B	no145	-1.59762e+07	-2.54483	0.0109469	2.00267	0.499333
B	no146	-2.4252e+07	-3.86294	0.000112679	2.00279	0.499304
B	no147	-2.56334e+07	-4.08297	4.47814e-05	2.0028	0.499301
B	no148	-2.3105e+07	-3.68025	0.000234136	2.00279	0.499304
B	no149	-1.65221e+07	-2.63203	0.00849954	2.00229	0.499427
B	no150	-2.17422e+07	-3.46328	0.000535683	2.00267	0.499333
B	no151	-1.5798e+07	-2.51636	0.0118717	2.00279	0.499304
B	no152	-2.22496e+07	-3.54395	0.000395833	2.00285	0.499289
B	no153	7.2446e+06	1.15394	0.248549	2.0028	0.499301
B	no154	-2.33047e+07	-3.71054	0.000207848	2.00444	0.498893
B	no155	-4.73421e+06	-0.754105	0.450803	2.00267	0.499333
B	no156	-1.47553e+07	-2.3493	0.0188265	2.00446	0.498887
B	no157	0
C	Intercept	801483	0.913511	0.361108	0
C	dum1	501852	2.50715	0.0122665	1.4396	0.694638
C	dum2	350186	2.09771	0.0360833	2.27314	0.439919
C	dum3	451050	3.23211	0.00125314	4.73574	0.21116
C	dum4	335214	2.47557	0.0134025	7.7391	0.129214
C	dum5	-254199	-1.2531	0.210347	1.53041	0.653418
C	dum6	-43924.5	-0.300687	0.763691	2.07218	0.482584
C	dum7	406202	2.58206	0.00990702	2.63668	0.379265
C	dum8	461312	3.33928	0.000858726	5.80988	0.172121
C	dum9	423455	3.12315	0.00182043	7.55512	0.132361
C	insu	104135	1.06738	0.285958	1.31021	0.763235
C	ty_dum1	556517	9.73639	8.08132e-22	1.81433	0.551167
C	ty_dum2	375688	6.08585	1.43868e-09	1.76501	0.56657
C	no1	228963	0.25825	0.796247	274.797	0.00363905
C	no2	1.74076e+06	1.96369	0.0497346	261.987	0.00381698
C	no3	1.07024e+06	1.2073	0.227489	235.072	0.00425402
C	no4	-187343	-0.211574	0.832465	142.46	0.00701952
C	no5	-80278	-0.0902951	0.928064	85.138	0.0117456
C	no6	1.06634e+06	1.19615	0.231811	60.9837	0.0163978
C	no7	125537	0.141627	0.887392	48.783	0.020499
C	no8	-458966	-0.513419	0.607727	47.6497	0.0209865
C	no9	1.04544e+06	1.16723	0.243287	41.8776	0.0238791
C	no10	31397.4	0.0349935	0.972089	33.9879	0.0294222
C	no11	-267462	-0.297098	0.766429	30.1411	0.0331773
C	no12	273492	0.304585	0.760721	27.9504	0.0357777
C	no13	2953.86	0.00327087	0.997391	25.1763	0.0397199
C	no14	-122430	-0.136068	0.891784	24.992	0.0400128
C	no15	37569.7	0.0413586	0.967015	23.3782	0.0427748
C	no16	529048	0.584803	0.55876	17.9702	0.0556476
C	no17	386424	0.424429	0.671308	18.2012	0.0549415
C	no18	-25697.3	-0.0282109	0.977497	17.1574	0.0582839
C	no19	389470	0.427013	0.669426	15.0695	0.0663592
C	no20	-370360	-0.405111	0.685448	15.1402	0.0660492
C	no21	-379378	-0.407864	0.683426	10.1051	0.0989596
C	no22	3.00756e+06	3.22309	0.00129302	10.1699	0.0983297
C	no23	1.45148e+06	1.54719	0.122011	9.14258	0.109378
C	no24	421364	0.448657	0.653738	9.16261	0.109139
C	no25	-103997	-0.10999	0.912431	8.13089	0.122988
C	no26	309340	0.323812	0.746122	7.11858	0.140478
C	no27	12771.5	0.0134399	0.989278	7.04374	0.14197
C	no28	271599	0.280564	0.77908	6.09497	0.16407
C	no29	1.50932e+06	1.56039	0.11886	6.08521	0.164333
C	no30	-216640	-0.219416	0.826354	5.07536	0.19703
C	no31	-1.01706e+06	-1.02949	0.303402	5.08128	0.196801
C	no32	3.21982e+06	3.25856	0.00114264	5.0832	0.196727
C	no33	917031	0.923787	0.355733	5.13039	0.194917
C	no34	1.93282e+06	1.95547	0.0506963	5.08633	0.196605
C	no35	-323886	-0.327589	0.743264	5.08924	0.196493
C	no36	1.14651e+06	1.16474	0.244294	5.0446	0.198232
C	no37	-302297	-0.296554	0.766844	4.05977	0.24632
C	no38	94450	0.0873477	0.930406	3.04724	0.328166
C	no39	-218712	-0.201318	0.840475	3.07599	0.325099
C	no40	287080	0.265691	0.79051	3.04269	0.328657
C	no41	364071	0.335436	0.737339	3.07015	0.325717
C	no42	78462.2	0.073005	0.941811	3.01038	0.332183
C	no43	-335403	-0.30969	0.756836	3.05692	0.327126
C	no44	687786	0.552204	0.580884	2.02273	0.49438
C	no45	-84213.7	-0.0676127	0.946102	2.02273	0.49438
C	no46	1.22837e+06	0.985599	0.324475	2.02531	0.493753
C	no47	-556214	-0.446568	0.655246	2.02273	0.49438
C	no48	0
D	Intercept	3.34477e+06	3.85451	0.000116764	0
D	dum1	-93528	-2.21235	0.0269671	1.96449	0.509037
D	dum2	6417.33	0.134433	0.893063	1.67572	0.596758
D	dum3	187795	4.19113	2.80214e-05	2.51692	0.397311
D	dum4	317118	6.76161	1.44932e-11	2.63057	0.380145
D	dum5	-109996	-2.72106	0.00651976	2.13141	0.469174
D	dum6	-2188	-0.0556086	0.955655	2.08592	0.479406
D	dum7	101667	2.1985	0.0279391	2.02804	0.493087
D	dum8	276229	5.86625	4.61443e-09	2.30158	0.434484
D	dum9	369776	7.55296	4.66877e-14	2.29955	0.434868
D	insu	17223.6	0.386514	0.699125	1.06017	0.943243
D	ty_dum1	464612	15.6104	3.14881e-54	1.86159	0.537174
D	ty_dum2	300561	13.0555	1.31956e-38	1.58741	0.629959
D	no1	-2.8303e+06	-3.26352	0.00110448	1837.68	0.000544165
D	no2	-2.91445e+06	-3.3604	0.000781525	1519.86	0.000657957
D	no3	-2.81193e+06	-3.24135	0.00119396	841.631	0.00118817
D	no4	-2.23147e+06	-2.57108	0.010154	427.606	0.0023386
D	no5	-2.56402e+06	-2.95164	0.00316902	288.916	0.00346121
D	no6	-2.26699e+06	-2.61008	0.00906712	214.859	0.00465422
D	no7	-2.67545e+06	-3.07864	0.00208575	208.387	0.00479877
D	no8	-2.56158e+06	-2.94753	0.00321142	204.557	0.00488861
D	no9	-2.73368e+06	-3.14366	0.0016739	164.218	0.00608946
D	no10	-2.49266e+06	-2.8668	0.00415599	158.355	0.00631494
D	no11	-2.49959e+06	-2.87079	0.00410395	119.626	0.0083594
D	no12	-1.19884e+06	-1.37692	0.16857	112.728	0.00887094
D	no13	-101244	-0.116181	0.907512	105.026	0.00952149
D	no14	-1.90744e+06	-2.18987	0.0285593	103.939	0.00962102
D	no15	-2.10893e+06	-2.41969	0.0155534	99.1203	0.0100887
D	no16	-1.10995e+06	-1.27228	0.203308	86.3957	0.0115747
D	no17	-635801	-0.72885	0.466112	83.394	0.0119913
D	no18	-2.71991e+06	-3.11702	0.00183264	77.4638	0.0129093
D	no19	-997218	-1.14271	0.253191	74.4843	0.0134257
D	no20	-1.47374e+06	-1.68832	0.0913852	72.5246	0.0137884
D	no21	-2.90798e+06	-3.32772	0.000879112	63.662	0.015708
D	no22	-118334	-0.135387	0.892309	62.6842	0.015953
D	no23	-2.61198e+06	-2.98859	0.00281023	58.6574	0.0170482
D	no24	-2.70444e+06	-3.0879	0.00202187	50.8242	0.0196757
D	no25	-1.76039e+06	-2.00909	0.0445573	47.8334	0.0209059
D	no26	-2.24484e+06	-2.55915	0.0105091	43.8787	0.0227901
D	no27	-1.26525e+06	-1.44141	0.149503	40.8869	0.0244577
D	no28	-2.83997e+06	-3.23299	0.00122942	38.9086	0.0257012
D	no29	-1.63158e+06	-1.8558	0.0635151	35.9095	0.0278478
D	no30	-2.05403e+06	-2.3351	0.01956	34.9233	0.0286342
D	no31	-2.64893e+06	-3.00661	0.00264901	31.9541	0.0312949
D	no32	-663996	-0.753804	0.450987	31.9414	0.0313073
D	no33	28167.8	0.0319616	0.974503	30.9453	0.032315
D	no34	-2.00918e+06	-2.27979	0.0226431	30.9453	0.0323151
D	no35	-2.69158e+06	-3.05208	0.00227922	29.9567	0.0333815
D	no36	-2.50312e+06	-2.83721	0.00456111	28.9507	0.0345415
D	no37	-2.90465e+06	-3.28839	0.00101148	26.9533	0.0371013
D	no38	-3.51219e+06	-3.96548	7.38151e-05	23.9802	0.041701
D	no39	1.40163e+06	1.58039	0.114052	23.0021	0.0434743
D	no40	-2.86809e+06	-3.23613	0.00121598	22.97	0.043535
D	no41	240761	0.270998	0.786399	20.9881	0.0476461
D	no42	-638174	-0.716484	0.473711	18.9905	0.052658
D	no43	1.53598e+06	1.72397	0.0847476	19.0013	0.0526281
D	no44	-967471	-1.08593	0.27754	18.9996	0.0526326
D	no45	-2.6818e+06	-3.00618	0.00265282	17.9935	0.0555755
D	no46	-2.42578e+06	-2.70842	0.00677325	16.0068	0.0624735
D	no47	-1.32874e+06	-1.47976	0.138971	15.018	0.0665867
D	no48	4.74734e+06	5.28803	1.26536e-07	15.0117	0.0666148
D	no49	-2.57098e+06	-2.86515	0.00417769	14.9975	0.0666778
D	no50	-2.55069e+06	-2.83489	0.00459434	14.0031	0.0714128
D	no51	-3.02524e+06	-3.36278	0.000774825	13.9992	0.0714327
D	no52	-1.82713e+06	-2.02459	0.0429392	13.0057	0.0768895
D	no53	-1.65037e+06	-1.82965	0.0673347	12.9924	0.0769681
D	no54	-3.00208e+06	-3.31506	0.000919844	12.0057	0.0832939
D	no55	-2.06827e+06	-2.27444	0.0229626	11.0063	0.0908571
D	no56	-2.12401e+06	-2.33644	0.0194899	10.9997	0.0909117
D	no57	-673827	-0.732876	0.463653	9.00326	0.111071
D	no58	-3.2735e+06	-3.56073	0.00037173	9.00144	0.111093
D	no59	-2.70601e+06	-2.94439	0.00324418	8.99563	0.111165
D	no60	-2.52869e+06	-2.74987	0.00597369	9.00594	0.111038
D	no61	-2.76903e+06	-2.98449	0.00284816	8.02296	0.124642
D	no62	-2.93989e+06	-3.17106	0.00152391	8.01075	0.124832
D	no63	-2.37367e+06	-2.53494	0.0112633	7.00526	0.14275
D	no64	-2.06499e+06	-2.20498	0.0274803	7.00721	0.14271
D	no65	1.84992e+06	1.94703	0.0515617	6.01102	0.166361
D	no66	-2.29756e+06	-2.41819	0.0156178	6.01095	0.166363
D	no67	-1.98601e+06	-2.09052	0.0365993	6.00957	0.166401
D	no68	-3.03881e+06	-3.13587	0.00171895	5.00282	0.199887
D	no69	488287	0.503697	0.614487	5.00653	0.199739
D	no70	-649939	-0.670459	0.502582	5.0064	0.199745
D	no71	-2.71985e+06	-2.80633	0.00502163	5.0042	0.199832
D	no72	-3.34168e+06	-3.44781	0.000567724	5.00458	0.199817
D	no73	-1.84443e+06	-1.90393	0.0569515	4.99973	0.200011
D	no74	-2.74919e+06	-2.74723	0.00602206	4.00177	0.249889
D	no75	-1.87193e+06	-1.8692	0.0616278	4.00777	0.249515
D	no76	-2.69059e+06	-2.68735	0.00721537	4.0057	0.249644
D	no77	-2.63539e+06	-2.48212	0.0130783	3.00355	0.33294
D	no78	2.45657e+06	2.31304	0.0207426	3.00526	0.33275
D	no79	-260491	-0.245265	0.806257	3.0054	0.332735
D	no80	-2.91857e+06	-2.74857	0.0059975	3.00412	0.332876
D	no81	-2.80145e+06	-2.63789	0.00835661	3.00498	0.332781
D	no82	-1.82856e+06	-1.49153	0.135858	2.00247	0.499384
D	no83	-2.68733e+06	-2.19192	0.0284107	2.00263	0.499343
D	no84	-3.4528e+06	-2.81543	0.00488172	2.00383	0.499045
D	no85	-3.09045e+06	-2.52074	0.0117279	2.0026	0.499351
D	no86	3.16185e+06	2.57922	0.00991795	2.00223	0.499444
D	no87	-1.85933e+06	-1.51564	0.129646	2.00507	0.498735
D	no88	-2.76534e+06	-2.25558	0.0241207	2.00256	0.49936
D	no89	-2.14305e+06	-1.74882	0.0803563	2.0007	0.499824
D	no90	0
E	Intercept	6.55772e+06	2.42514	0.0153136	0
E	dum1	-56544.4	-0.525247	0.599419	2.66545	0.375171
E	dum2	238818	1.3825	0.166838	1.53653	0.650817
E	dum3	346309	2.51866	0.01179	2.48827	0.401885
E	dum4	964349	7.80569	6.29008e-15	4.77416	0.209461
E	dum5	-23854	-0.228601	0.819182	3.02423	0.330663
E	dum6	-32673.5	-0.276377	0.782263	2.02458	0.493928
E	dum7	-25909.1	-0.143851	0.88562	1.66193	0.601712
E	dum8	706907	5.01161	5.45653e-07	2.80263	0.356808
E	dum9	1.32727e+06	10.6929	1.35747e-26	5.9412	0.168316
E	insu	242876	3.07279	0.00212429	1.06213	0.941504
E	ty_dum1	1.42615e+06	19.3788	1.08037e-82	1.84466	0.542105
E	ty_dum2	781014	14.4627	4.19103e-47	1.52382	0.656246
E	no1	-6.00556e+06	-2.22154	0.0263285	2253.21	0.00044381
E	no2	-5.13674e+06	-1.9013	0.0572804	2005.64	0.000498594
E	no3	-6.30042e+06	-2.33132	0.0197488	1753.5	0.000570287
E	no4	-5.93615e+06	-2.19548	0.0281439	1250.33	0.000799786
E	no5	-4.47148e+06	-1.65422	0.0981036	679.155	0.00147242
E	no6	-6.19659e+06	-2.29074	0.0219918	545.534	0.00183307
E	no7	-5.1895e+06	-1.91938	0.0549546	524.499	0.00190658
E	no8	-5.99391e+06	-2.21704	0.0266346	513.224	0.00194847
E	no9	-6.23759e+06	-2.30653	0.0210938	454.342	0.00220099
E	no10	-6.15539e+06	-2.2755	0.0228896	354.808	0.00281843
E	no11	-5.16248e+06	-1.90861	0.0563302	354.744	0.00281893
E	no12	-3.43028e+06	-1.26768	0.20493	278.012	0.00359696
E	no13	-3.66587e+06	-1.3543	0.175661	238.38	0.00419498
E	no14	-5.331e+06	-1.96915	0.0489533	227.731	0.00439115
E	no15	-6.34259e+06	-2.34255	0.0191648	218.018	0.00458678
E	no16	-1.20396e+06	-0.444599	0.656616	214.174	0.0046691
E	no17	-6.84329e+06	-2.52666	0.0115251	189.756	0.00526992
E	no18	-2.50175e+06	-0.923448	0.355788	165.269	0.00605072
E	no19	-5.8011e+06	-2.14105	0.0322853	162.353	0.00615941
E	no20	3.61493e+06	1.33357	0.182365	147.691	0.00677089
E	no21	-7.16954e+06	-2.64376	0.00820715	134.945	0.00741043
E	no22	-6.56022e+06	-2.41844	0.0155986	119.136	0.00839374
E	no23	1.16274e+06	0.428245	0.668479	98.4288	0.0101596
E	no24	-6.13651e+06	-2.25961	0.023859	95.4762	0.0104738
E	no25	-5.24652e+06	-1.93176	0.0534073	95.49	0.0104723
E	no26	-5.66608e+06	-2.08624	0.0369733	93.4917	0.0106961
E	no27	-957185	-0.352476	0.724486	93.4691	0.0106987
E	no28	-4.45035e+06	-1.63804	0.101433	87.554	0.0114215
E	no29	-6.06661e+06	-2.23232	0.0256077	83.596	0.0119623
E	no30	-2.11691e+06	-0.778619	0.436216	76.6463	0.0130469
E	no31	5.3671e+06	1.97359	0.048446	73.6709	0.0135739
E	no32	-1.3501e+06	-0.496288	0.619698	70.7055	0.0141432
E	no33	-5.95428e+06	-2.18694	0.0287618	64.777	0.0154376
E	no34	-6.05974e+06	-2.22307	0.0262254	54.8188	0.0182419
E	no35	-5.47442e+06	-2.00789	0.0446721	53.8311	0.0185766
E	no36	-5.75717e+06	-2.1092	0.0349432	49.8942	0.0200424
E	no37	-5.09048e+06	-1.8656	0.0621159	49.8595	0.0200564
E	no38	-5.57152e+06	-2.03846	0.0415203	42.8998	0.0233101
E	no39	-6.15412e+06	-2.24861	0.0245512	38.9281	0.0256884
E	no40	-3.21413e+06	-1.17413	0.240361	37.9227	0.0263695
E	no41	9.50558e+06	3.47001	0.000521845	35.9272	0.0278341
E	no42	-6.52011e+06	-2.37887	0.0173775	34.9407	0.0286199
E	no43	-6.30151e+06	-2.29706	0.0216284	33.9759	0.0294326
E	no44	-4.70517e+06	-1.71341	0.0866573	30.9562	0.0323037
E	no45	-1.95599e+06	-0.711096	0.477035	27.9589	0.0357668
E	no46	-6.06672e+06	-2.20288	0.0276174	26.9901	0.0370506
E	no47	-3.66192e+06	-1.32297	0.185864	20.9806	0.047663
E	no48	-6.79656e+06	-2.45533	0.0140861	20.9826	0.0476585
E	no49	-2.2674e+06	-0.819259	0.412651	20.9757	0.0476743
E	no50	-5.87829e+06	-2.12354	0.0337239	20.9837	0.0476561
E	no51	-4.83987e+06	-1.74375	0.081222	18.9888	0.0526626
E	no52	-2.50665e+06	-0.901836	0.367158	17.9861	0.0555986
E	no53	3.50482e+06	1.26102	0.20732	17.9842	0.0556044
E	no54	2.43965e+06	0.8725	0.382949	14.9931	0.0666973
E	no55	-4.656e+06	-1.66101	0.0967308	13.9923	0.071468
E	no56	-1.25075e+06	-0.439139	0.660567	10.0036	0.0999635
E	no57	-3.66065e+06	-1.26763	0.204948	7.99944	0.125009
E	no58	-2.87612e+06	-0.971664	0.331233	6.00396	0.166557
E	no59	2.96598e+06	1.0025	0.316116	5.99823	0.166716
E	no60	-6.55455e+06	-2.21501	0.0267736	6.00054	0.166652
E	no61	-1.49179e+06	-0.493862	0.621411	5.00242	0.199903
E	no62	-2.40781e+06	-0.797256	0.425314	5.00059	0.199976
E	no63	-6.31649e+06	-2.0912	0.0365265	5.0019	0.199924
E	no64	-6.36952e+06	-2.10829	0.0350214	5.00409	0.199836
E	no65	-4.30541e+06	-1.3803	0.167514	4.00078	0.249951
E	no66	1.26955e+07	3.83737	0.000124848	3.00076	0.333249
E	no67	-6.39402e+06	-1.93248	0.0533182	3.00135	0.333183
E	no68	-848226	-0.256347	0.797686	3.00168	0.333147
E	no69	-1.24839e+06	-0.377354	0.705916	3.00054	0.333274
E	no70	6.309e+06	1.90678	0.0565676	3.00137	0.333181
E	no71	0
F	Intercept	4.20539e+06	0.942465	0.345989	0
F	dum1	3.02509e+06	3.01935	0.00254287	2.09207	0.477995
F	dum2	456380	0.701603	0.482952	3.13213	0.319272
F	dum3	589694	1.03204	0.302093	9.8547	0.101474
F	dum4	806174	1.44527	0.14843	22.0794	0.0452911
F	dum5	4.96105e+06	5.29985	1.19668e-07	2.48869	0.401818
F	dum6	5752.1	0.00687088	0.994518	1.70826	0.58539
F	dum7	326884	0.531265	0.595253	4.39071	0.227753
F	dum8	820418	1.4577	0.144971	16.4934	0.0606304
F	dum9	1.09813e+06	1.96906	0.0489884	23.6826	0.0422252
F	insu	266769	1.47436	0.140432	1.05494	0.94792
F	ty_dum1	1.9396e+06	8.36746	7.1207e-17	4.38041	0.228289
F	ty_dum2	1.25348e+06	5.69832	1.26233e-08	4.13203	0.242012
F	no1	-4.37435e+06	-0.988628	0.322882	958.457	0.00104334
F	no2	836043	0.188893	0.850182	579.165	0.00172662
F	no3	-2.97843e+06	-0.672785	0.501108	499.337	0.00200265
F	no4	3.09546e+06	0.698786	0.48471	301.278	0.0033192
F	no5	-4.70168e+06	-1.06126	0.28861	281.266	0.00355536
F	no6	-4.6865e+06	-1.05721	0.290455	235.368	0.00424867
F	no7	-5.45641e+06	-1.231	0.218365	232.526	0.0043006
F	no8	-5.06176e+06	-1.14168	0.253627	224.23	0.0044597
F	no9	-4.72544e+06	-1.0659	0.286508	207.304	0.00482382
F	no10	-3.53777e+06	-0.797328	0.425289	159.176	0.00628236
F	no11	-5.09131e+06	-1.14611	0.251792	119.918	0.008339
F	no12	-4.45418e+06	-1.00281	0.315992	117.944	0.00847862
F	no13	-4.69077e+06	-1.05575	0.291119	108.262	0.00923688
F	no14	-831416	-0.187076	0.851607	103.43	0.00966833
F	no15	4.82036e+06	1.08448	0.27819	99.5382	0.0100464
F	no16	-4.05531e+06	-0.912164	0.361716	96.6381	0.0103479
F	no17	4.79049e+06	1.07715	0.281452	91.7904	0.0108944
F	no18	-5.01233e+06	-1.12699	0.259787	89.8287	0.0111323
F	no19	-2.11285e+06	-0.471839	0.637057	77.0576	0.0129773
F	no20	8.59704e+06	1.9296	0.0536996	70.325	0.0142197
F	no21	6.52523e+06	1.46481	0.143022	69.3097	0.014428
F	no22	916761	0.205705	0.837028	68.3771	0.0146248
F	no23	-2.52653e+06	-0.566956	0.570764	67.3705	0.0148433
F	no24	-1.51284e+06	-0.33909	0.734553	57.5342	0.017381
F	no25	-1.01538e+06	-0.227352	0.820157	52.637	0.018998
F	no26	-4.75713e+06	-1.06492	0.286949	50.6498	0.0197434
F	no27	1.33604e+06	0.299082	0.764887	50.65	0.0197433
F	no28	-1.27696e+06	-0.285702	0.775115	47.6844	0.0209712
F	no29	-5.5216e+06	-1.23441	0.217095	45.7411	0.0218622
F	no30	2.65131e+06	0.592981	0.553214	45.7019	0.0218809
F	no31	-4.16115e+06	-0.929554	0.352636	41.7643	0.0239439
F	no32	3.63752e+06	0.81236	0.416615	40.7739	0.0245255
F	no33	4.34588e+06	0.970553	0.331807	40.7741	0.0245254
F	no34	-4.47325e+06	-0.998676	0.317988	39.7863	0.0251343
F	no35	1.01759e+06	0.227098	0.820355	38.8005	0.0257729
F	no36	-2.61942e+06	-0.584595	0.55884	38.7992	0.0257738
F	no37	-1.39134e+06	-0.310373	0.756287	37.8182	0.0264423
F	no38	68898.4	0.0153296	0.98777	31.8797	0.0313679
F	no39	3.21596e+07	7.15534	9.25126e-13	31.8799	0.0313677
F	no40	3.39743e+06	0.755655	0.449883	30.877	0.0323866
F	no41	-2.94518e+06	-0.654427	0.51286	29.9106	0.033433
F	no42	1.86266e+07	4.13746	3.55546e-05	28.9033	0.0345981
F	no43	-1.75691e+06	-0.390084	0.696487	27.8997	0.0358427
F	no44	-2.07843e+06	-0.461091	0.644748	26.9147	0.0371544
F	no45	3.4347e+06	0.761466	0.446406	25.918	0.0385832
F	no46	-3.97858e+06	-0.882172	0.377716	25.9104	0.0385945
F	no47	1.96225e+07	4.35035	1.37973e-05	25.917	0.0385848
F	no48	7.47111e+06	1.65649	0.0976694	25.9128	0.0385909
F	no49	1.76189e+07	3.90542	9.50042e-05	25.9266	0.0385705
F	no50	1.04475e+07	2.31256	0.0207773	23.9264	0.0417948
F	no51	1.76596e+07	3.90848	9.3812e-05	23.9326	0.0417839
F	no52	3.28449e+06	0.726296	0.467683	22.9356	0.0436003
F	no53	-4.75512e+06	-1.05024	0.293646	21.9487	0.0455608
F	no54	-4.34322e+06	-0.959363	0.337411	21.9443	0.0455698
F	no55	4.10883e+06	0.907698	0.364071	21.939	0.0455809
F	no56	-3.09259e+06	-0.682352	0.495041	20.9492	0.0477345
F	no57	-2.8338e+06	-0.625128	0.531909	20.9575	0.0477155
F	no58	2.33937e+06	0.515436	0.606266	19.9607	0.0500983
F	no59	318163	0.070023	0.944178	18.9554	0.0527555
F	no60	-2.61943e+06	-0.576431	0.564344	18.9598	0.0527432
F	no61	5.04871e+06	1.11063	0.266769	18.973	0.0527066
F	no62	-3.39556e+06	-0.747236	0.454948	18.9593	0.0527447
F	no63	2.11021e+07	4.62612	3.79714e-06	16.9866	0.05887
F	no64	808641	0.176599	0.859829	14.9818	0.0667476
F	no65	-2.00723e+06	-0.438265	0.661208	14.9881	0.0667195
F	no66	-4.741e+06	-1.03258	0.30184	13.9895	0.071482
F	no67	4.81134e+06	1.04733	0.294985	14.0047	0.0714048
F	no68	-554052	-0.120719	0.903917	13.9784	0.0715392
F	no69	-3.00682e+06	-0.650347	0.515491	13.0959	0.0763599
F	no70	-2.45249e+06	-0.532617	0.594316	12.9896	0.0769849
F	no71	2.0465e+07	4.44543	8.9158e-06	12.9839	0.0770182
F	no72	9.8116e+06	2.10912	0.0349715	11.0518	0.0904827
F	no73	6.45808e+06	1.39122	0.164207	11.0047	0.0908705
F	no74	1.99097e+07	4.27076	1.9755e-05	9.99043	0.100096
F	no75	3.20105e+06	0.682242	0.49511	8.99675	0.111151
F	no76	411250	0.0876462	0.930161	8.99754	0.111142
F	no77	4.98928e+06	1.06297	0.287834	9.00351	0.111068
F	no78	-2.58028e+06	-0.550051	0.582303	8.99305	0.111197
F	no79	-4.96966e+06	-1.05118	0.293217	7.99386	0.125096
F	no80	1.22583e+06	0.256507	0.797568	7.00224	0.142811
F	no81	2.11411e+07	4.42461	9.8174e-06	6.99963	0.142865
F	no82	1.65516e+07	3.40819	0.000657865	6.0268	0.165925
F	no83	-5.52023e+06	-1.13948	0.254544	5.99727	0.166743
F	no84	-3.30547e+06	-0.681745	0.495424	6.00726	0.166465
F	no85	1.10551e+07	2.23501	0.0254501	5.00236	0.199906
F	no86	-979769	-0.198053	0.84301	5.00371	0.199852
F	no87	2.01456e+07	4.07457	4.6641e-05	4.99811	0.200076
F	no88	8.96867e+06	1.81384	0.0697475	4.9988	0.200048
F	no89	-53073.2	-0.010721	0.991446	5.0106	0.199577
F	no90	2.89874e+07	5.66248	1.55501e-08	4.01922	0.248804
F	no91	3.91164e+06	0.765984	0.443713	3.99956	0.250027
F	no92	-778331	-0.152372	0.878898	4.00178	0.249889
F	no93	-628958	-0.122815	0.902257	4.02231	0.248613
F	no94	-1.09938e+06	-0.215226	0.829598	4.00169	0.249895
F	no95	-2.75562e+06	-0.539576	0.589508	4.00008	0.249995
F	no96	6.13843e+06	1.20173	0.22951	4.00159	0.249901
F	no97	6.16229e+06	1.13769	0.25529	3.00015	0.333317
F	no98	-2.60253e+06	-0.480073	0.631192	3.00529	0.332747
F	no99	-5.87545e+06	-1.07637	0.281802	3.04698	0.328194
F	no100	1.02004e+07	1.88306	0.0597363	3.00063	0.333263
F	no101	-3.22188e+06	-0.594685	0.552075	3.0016	0.333156
F	no102	6.00238e+06	1.10808	0.267868	3.00063	0.333263
F	no103	1.48468e+07	2.73278	0.00629703	3.0183	0.331312
F	no104	9.09588e+06	1.45429	0.145914	2.00046	0.499884
F	no105	-3.262e+06	-0.521643	0.601937	1.9997	0.500075
F	no106	2.2534e+07	3.60352	0.000316252	1.9997	0.500075
F	no107	-2.38556e+06	-0.381281	0.703007	2.00187	0.499533
F	no108	1.00619e+06	0.160799	0.872257	2.00233	0.499419
F	no109	0
G	Intercept	730298	0.405674	0.684986	0
G	dum1	-1130.62	-0.0111705	0.991088	1.34687	0.742462
G	dum2	120457	1.71055	0.0871791	2.099	0.476416
G	dum3	244909	3.85009	0.000118414	3.12087	0.320424
G	dum4	631218	10.2751	1.04058e-24	3.75451	0.266346
G	dum5	32669.1	0.340988	0.733116	1.41304	0.707695
G	dum6	-4103.1	-0.0571333	0.95444	1.94811	0.513317
G	dum7	140016	2.02917	0.0424528	2.33891	0.42755
G	dum8	362542	5.70018	1.2125e-08	3.59262	0.278349
G	dum9	603815	9.69135	3.64294e-22	4.44047	0.225201
G	insu	396887	8.20976	2.33994e-16	1.10541	0.904643
G	ty_dum1	1.13816e+06	28.5882	1.8707e-176	1.9939	0.50153
G	ty_dum2	623344	19.6588	2.72858e-85	1.67973	0.595332
G	no1	-422014	-0.234506	0.814595	4465.68	0.00022393
G	no2	-382329	-0.212437	0.831768	2445.03	0.000408992
G	no3	153464	0.085262	0.932054	1683.46	0.000594014
G	no4	1.19311e+06	0.662806	0.507462	1138.9	0.000878042
G	no5	1.36691e+06	0.759131	0.447783	889.301	0.00112448
G	no6	103800	0.0576479	0.95403	752.639	0.00132866
G	no7	-631301	-0.350575	0.725911	628.242	0.00159174
G	no8	-812404	-0.451035	0.651969	519.485	0.00192498
G	no9	908730	0.504525	0.613898	518.51	0.0019286
G	no10	-143919	-0.0799001	0.936317	507.104	0.00197198
G	no11	-176727	-0.098108	0.921847	440.086	0.00227228
G	no12	1.80637e+06	1.00263	0.316049	429.634	0.00232756
G	no13	-498554	-0.276756	0.78197	426.646	0.00234387
G	no14	221796	0.123111	0.90202	403.589	0.00247777
G	no15	497485	0.276076	0.782492	342.738	0.00291768
G	no16	113961	0.0632262	0.949587	294.189	0.00339917
G	no17	-156762	-0.0869661	0.930699	279.564	0.00357699
G	no18	6.58001e+06	3.64617	0.000266805	176.741	0.00565799
G	no19	-203432	-0.112732	0.910244	172.765	0.00578819
G	no20	579894	0.321317	0.747973	170.818	0.00585419
G	no21	8.9429e+06	4.95405	7.32351e-07	157.009	0.00636905
G	no22	-175005	-0.0969459	0.92277	157.011	0.00636896
G	no23	663090	0.3671	0.713548	136.311	0.00733619
G	no24	1.22567e+06	0.678263	0.497612	117.472	0.00851263
G	no25	4.35414e+06	2.40831	0.0160351	106.588	0.00938192
G	no26	4.20883e+06	2.32757	0.0199442	102.617	0.00974499
G	no27	3.91188e+06	2.16311	0.0305438	101.638	0.0098388
G	no28	2.42622e+06	1.34002	0.180252	81.7803	0.0122279
G	no29	4.3789e+06	2.41817	0.0156072	79.7905	0.0125328
G	no30	7.55525e+06	4.17195	3.03193e-05	78.7953	0.0126911
G	no31	-156705	-0.0865068	0.931064	75.818	0.0131895
G	no32	1.09705e+06	0.605541	0.544826	73.8201	0.0135465
G	no33	637777	0.351987	0.724852	72.8323	0.0137302
G	no34	86781.5	0.047894	0.961801	72.8337	0.0137299
G	no35	4.35051e+06	2.39736	0.0165221	59.9009	0.0166942
G	no36	5.75282e+06	3.16881	0.00153276	56.9095	0.0175718
G	no37	7.5093e+06	4.12077	3.79023e-05	39.9649	0.025022
G	no38	-588172	-0.322764	0.746877	38.9416	0.0256795
G	no39	759637	0.416533	0.677024	37.9775	0.0263313
G	no40	7.32309e+06	4.0155	5.95205e-05	37.9771	0.0263316
G	no41	2.6725e+06	1.4649	0.142963	36.9788	0.0270425
G	no42	753618	0.41295	0.679647	35.9772	0.0277954
G	no43	5.77188e+06	3.15881	0.00158634	32.98	0.0303214
G	no44	4.84609e+06	2.64918	0.00807451	30.9908	0.0322677
G	no45	8.64049e+06	4.72365	2.33112e-06	30.9881	0.0322704
G	no46	9.41347e+06	5.14359	2.71896e-07	29.9873	0.0333475
G	no47	-120147	-0.0655686	0.947722	27.9907	0.0357261
G	no48	1.31428e+06	0.716711	0.47356	26.9957	0.037043
G	no49	504761	0.275125	0.783223	25.984	0.0384852
G	no50	-339386	-0.18446	0.853654	22.9995	0.0434792
G	no51	9.53796e+06	5.18377	2.19414e-07	23.0015	0.0434754
G	no52	6.34606e+06	3.44921	0.000563306	22.9988	0.0434805
G	no53	3.82727e+06	2.07997	0.03754	23.0038	0.0434711
G	no54	1.71188e+06	0.928371	0.353226	21.0032	0.0476117
G	no55	-223289	-0.120952	0.90373	20.0002	0.0499996
G	no56	2.16088e+06	1.1689	0.242455	19.0008	0.0526294
G	no57	3.35293e+06	1.81061	0.0702151	18.0079	0.0555313
G	no58	1.72536e+06	0.931763	0.351469	18.0056	0.0555381
G	no59	1.42275e+06	0.765546	0.443955	16.0052	0.0624798
G	no60	4.11554e+06	2.21461	0.0267971	16.003	0.0624881
G	no61	384663	0.207017	0.835998	15.999	0.0625039
G	no62	-662391	-0.355759	0.722025	14.9941	0.066693
G	no63	9.01314e+06	4.82749	1.39214e-06	14.0006	0.0714254
G	no64	-79358.8	-0.0423753	0.9662	13.0035	0.0769025
G	no65	1.16305e+06	0.618826	0.536037	12.0057	0.0832938
G	no66	1.60009e+07	8.51379	1.79217e-17	12.0053	0.0832968
G	no67	8.59911e+06	4.55628	5.23532e-06	11.0063	0.0908573
G	no68	5.53283e+06	2.93132	0.00337882	11.0084	0.0908399
G	no69	6.4661e+06	3.42619	0.00061325	11.0057	0.0908623
G	no70	7.87474e+06	4.15115	3.32076e-05	10.0081	0.099919
G	no71	461165	0.24316	0.807884	10.0033	0.0999667
G	no72	7.41526e+06	3.88546	0.000102442	9.00436	0.111057
G	no73	-290975	-0.151317	0.879727	7.99925	0.125012
G	no74	1.02132e+07	5.25489	1.49529e-07	7.00456	0.142764
G	no75	-1.14961e+06	-0.591673	0.554076	7.00046	0.142848
G	no76	1.03694e+07	5.26028	1.45213e-07	6.00503	0.166527
G	no77	1.23802e+06	0.628151	0.529912	6.00275	0.16659
G	no78	1.07562e+07	5.45731	4.88729e-08	6.00322	0.166577
G	no79	1.36613e+07	6.93036	4.3165e-12	6.00481	0.166533
G	no80	2.97533e+06	1.47889	0.139184	5.00417	0.199833
G	no81	1.67316e+06	0.831784	0.40554	5.00255	0.199898
G	no82	4.06311e+06	2.01988	0.0434083	5.00267	0.199893
G	no83	6.08322e+06	3.02392	0.00249818	5.00336	0.199866
G	no84	-1.48959e+06	-0.740668	0.458903	5.00062	0.199975
G	no85	1.36348e+07	6.55901	5.53978e-11	4.00717	0.249552
G	no86	2.12525e+06	1.02309	0.306277	4.00136	0.249915
G	no87	433978	0.20893	0.834505	4.00081	0.249949
G	no88	5.39944e+06	2.45022	0.0142849	3.00216	0.333093
G	no89	1.65113e+07	7.49281	7.00191e-14	3.00207	0.333103
G	no90	-1.47357e+06	-0.668837	0.503606	3.00086	0.333237
G	no91	1.26495e+07	5.74059	9.56199e-09	3.00177	0.333137
G	no92	-518565	-0.235387	0.813911	3.00045	0.333283
G	no93	4.516e+06	2.04935	0.0404397	3.00206	0.333105
G	no94	134656	0.0529366	0.957783	2.00022	0.499945
G	no95	3.48073e+06	1.36806	0.171306	2.00107	0.499732
G	no96	740327	0.29094	0.7711	2.0016	0.499601
G	no97	1.94064e+06	0.76264	0.445686	2.00163	0.499592
G	no98	3.01525e+06	1.18522	0.235944	2.00072	0.49982
G	no99	1.42067e+07	5.58015	2.43202e-08	2.00368	0.499082
G	no100	8.14988e+06	3.20143	0.00136946	2.00332	0.499173
G	no101	1.96916e+06	0.773943	0.438973	2.00115	0.499714
G	no102	7.29793e+06	2.86861	0.00412681	2.00075	0.499814
G	no103	-879184	-0.34552	0.729707	2.00147	0.499633
G	no104	6.27866e+06	2.46829	0.0135838	2.00022	0.499945
G	no105	1.68043e+07	6.60532	4.05937e-11	2.00072	0.49982
G	no106	0
H	Intercept	4.86548e+06	1.42973	0.152835	0
H	dum1	-879772	-0.571258	0.567842	1.29029	0.775021
H	dum2	-838716	-1.12086	0.262381	18.5745	0.0538372
H	dum3	-684720	-0.928821	0.353012	42.0513	0.0237805
H	dum4	-196177	-0.266751	0.789668	63.4801	0.015753
H	dum5	-1.96757e+06	-1.86094	0.0627911	1.92251	0.520154
H	dum6	-947152	-0.971448	0.331356	2.23508	0.447412
H	dum7	-732898	-0.976939	0.32863	17.0083	0.0587949
H	dum8	-401434	-0.546328	0.584857	69.5769	0.0143726
H	dum9	-39442.4	-0.0536797	0.957192	79.0481	0.0126505
H	insu	174596	1.34667	0.178127	1.08996	0.917464
H	ty_dum1	1.53593e+06	10.8439	3.3763e-27	3.45726	0.289246
H	ty_dum2	1.18496e+06	8.79265	1.78668e-18	3.08755	0.323882
H	no1	-1.59946e+06	-0.481435	0.630221	944.421	0.00105885
H	no2	-2.13839e+06	-0.643499	0.51992	592.544	0.00168764
H	no3	-1.60467e+06	-0.482824	0.629235	551.584	0.00181296
H	no4	-3.55218e+06	-1.06866	0.285255	515.975	0.00193808
H	no5	-3.37347e+06	-1.01488	0.310197	483.249	0.00206933
H	no6	-2.22199e+06	-0.668496	0.503837	480.601	0.00208073
H	no7	-3.56345e+06	-1.07188	0.283807	448.49	0.00222971
H	no8	-1.16901e+06	-0.351635	0.725122	423.818	0.0023595
H	no9	-3.45267e+06	-1.03842	0.299108	404.391	0.00247285
H	no10	-2.9887e+06	-0.898953	0.368707	380.174	0.00263037
H	no11	-2.86954e+06	-0.862337	0.38853	236.391	0.00423027
H	no12	-2.08522e+06	-0.626494	0.53101	210.041	0.00476098
H	no13	908245	0.272674	0.785112	159.633	0.00626438
H	no14	-3.91307e+06	-1.1744	0.240271	145.237	0.00688531
H	no15	-2.09772e+06	-0.628956	0.529397	114.33	0.00874661
H	no16	-3.16509e+06	-0.948902	0.342701	112.391	0.00889749
H	no17	915926	0.274528	0.783686	104.598	0.00956043
H	no18	-1.02184e+06	-0.306268	0.759409	103.619	0.0096507
H	no19	-2.68514e+06	-0.80422	0.421295	92.9276	0.0107611
H	no20	1.19637e+06	0.357718	0.720564	69.399	0.0144094
H	no21	1.02552e+07	3.06159	0.00220941	58.602	0.0170643
H	no22	9.09639e+06	2.71212	0.00670053	50.7033	0.0197226
H	no23	3.96695e+06	1.18233	0.23711	48.7232	0.0205241
H	no24	-1.50077e+06	-0.447307	0.654666	48.721	0.020525
H	no25	-1.61445e+06	-0.479854	0.631345	38.837	0.0257486
H	no26	7.11948e+06	2.11537	0.034431	37.8457	0.0264231
H	no27	1.6557e+06	0.491882	0.622817	36.8376	0.0271462
H	no28	4.73466e+06	1.39572	0.16284	23.9442	0.0417638
H	no29	1.20845e+06	0.355159	0.72248	20.9556	0.04772
H	no30	6.4243e+06	1.87993	0.0601562	17.9742	0.0556352
H	no31	3.24291e+06	0.949186	0.342556	17.9658	0.0556612
H	no32	-1.49542e+06	-0.436981	0.662138	16.9673	0.0589368
H	no33	2.33869e+06	0.681963	0.495283	15.9757	0.0625949
H	no34	2.48147e+06	0.723558	0.46936	15.9775	0.0625881
H	no35	208608	0.0608352	0.951492	15.9731	0.0626054
H	no36	5.59157e+06	1.62682	0.103817	14.9803	0.0667545
H	no37	1.71543e+06	0.497785	0.61865	13.9851	0.0715045
H	no38	8.02006e+06	2.32003	0.0203655	12.9917	0.0769724
H	no39	1.25351e+07	3.61434	0.00030307	11.9885	0.083413
H	no40	2.5878e+06	0.746037	0.455668	11.9924	0.0833859
H	no41	2.26801e+06	0.651146	0.514972	10.9942	0.0909571
H	no42	4.43826e+06	1.25037	0.211202	7.9955	0.12507
H	no43	806551	0.22721	0.820267	7.99669	0.125052
H	no44	6.93663e+06	1.90708	0.0565477	5.99851	0.166708
H	no45	2.53156e+06	0.696035	0.486428	5.99793	0.166724
H	no46	2.86801e+06	0.788502	0.430428	5.99846	0.16671
H	no47	2.76375e+06	0.744538	0.456574	4.9987	0.200052
H	no48	-1.11687e+06	-0.291332	0.770805	3.99924	0.250048
H	no49	2.51501e+06	0.655624	0.512086	4.00425	0.249734
H	no50	2.64715e+06	0.690328	0.490009	4.00126	0.249921
H	no51	-1.03806e+06	-0.270685	0.78664	4.00192	0.24988
H	no52	7.42088e+06	1.82464	0.0680943	3.00103	0.333218
H	no53	998708	0.245531	0.806052	3.00179	0.333135
H	no54	-356149	-0.0875396	0.930245	3.00311	0.332989
H	no55	6.27173e+06	1.33554	0.18174	2.00081	0.499798
H	no56	2.59273e+06	0.552111	0.580888	2.00081	0.499798
H	no57	2.18499e+06	0.465289	0.641738	2.00077	0.499808
H	no58	-4.17897e+06	-0.889972	0.373509	2.00045	0.499887
H	no59	1.10128e+06	0.234483	0.814617	2.00131	0.499672
H	no60	6.91599e+06	1.47274	0.140862	2.00077	0.499808
H	no61	1.36831e+06	0.291289	0.770838	2.00199	0.499502
H	no62	1.33587e+07	2.84468	0.00445749	2.00081	0.499798
H	no63	1.28397e+07	2.73417	0.00626843	2.00081	0.499798
H	no64	4.18399e+06	0.890972	0.372973	2.00077	0.499808
H	no65	0
I	Intercept	-1.18516e+06	-0.634772	0.525581	0
I	dum1	-187971	-0.715363	0.47439	1.28908	0.775749
I	dum2	328254	3.54377	0.000394969	4.48949	0.222742
I	dum3	470153	5.50765	3.66256e-08	12.2332	0.0817447
I	dum4	1.11335e+06	13.0129	1.27577e-38	13.9829	0.071516
I	dum5	-357447	-1.49242	0.135599	1.43259	0.698036
I	dum6	-9397.34	-0.0979202	0.921996	3.52076	0.28403
I	dum7	280487	3.1949	0.00140007	7.36983	0.135688
I	dum8	465281	5.41447	6.18835e-08	10.6219	0.0941454
I	dum9	1.00674e+06	11.4773	1.95109e-30	8.18669	0.122149
I	insu	438328	9.93259	3.22877e-23	1.02747	0.973262
I	ty_dum1	1.71256e+06	41.9103	0	1.24524	0.803058
I	ty_dum2	999264	43.4221	0	1.12307	0.89042
I	no1	1.19223e+06	0.639156	0.522726	5568.25	0.00017959
I	no2	1.20722e+06	0.647124	0.517556	2685.48	0.000372372
I	no3	1.31429e+06	0.704537	0.481103	2214.37	0.000451597
I	no4	989129	0.530176	0.595993	1751.7	0.000570874
I	no5	3.11082e+06	1.66729	0.0954657	1475.59	0.000677697
I	no6	1.46645e+06	0.786014	0.431865	1407.76	0.00071035
I	no7	2.90461e+06	1.55659	0.119577	1113.85	0.00089779
I	no8	2.07208e+06	1.11045	0.266812	1092.29	0.000915505
I	no9	2.39783e+06	1.28493	0.198826	937.133	0.00106708
I	no10	1.96524e+06	1.05295	0.292372	804.36	0.00124323
I	no11	3.37359e+06	1.80756	0.0706842	747.908	0.00133706
I	no12	3.87807e+06	2.07783	0.0377326	679.758	0.00147111
I	no13	2.79774e+06	1.49895	0.133897	663.44	0.00150729
I	no14	2.89552e+06	1.5513	0.120838	640.332	0.00156169
I	no15	1.28731e+06	0.689622	0.490436	569.87	0.00175479
I	no16	1.8609e+06	0.996865	0.318837	552.451	0.00181011
I	no17	1.49887e+06	0.802876	0.422052	527.278	0.00189653
I	no18	6.74862e+06	3.61458	0.000301265	509.872	0.00196127
I	no19	1.79381e+06	0.960898	0.33661	508.762	0.00196556
I	no20	2.85397e+06	1.52864	0.126363	453.309	0.002206
I	no21	5.1695e+06	2.7684	0.00563617	415.327	0.00240774
I	no22	1.66359e+06	0.89054	0.373182	300.624	0.00332641
I	no23	2.92282e+06	1.56454	0.1177	278.933	0.00358509
I	no24	1.41398e+06	0.756762	0.449198	278.033	0.0035967
I	no25	1.15788e+07	6.19588	5.86174e-10	265.272	0.00376972
I	no26	2.80995e+06	1.50327	0.132777	232.693	0.00429751
I	no27	1.13466e+06	0.607046	0.543824	231.682	0.00431626
I	no28	6.26984e+06	3.35439	0.000796259	228.707	0.00437241
I	no29	2.28282e+06	1.22121	0.222013	221.799	0.00450858
I	no30	4.38378e+06	2.34515	0.0190253	215.842	0.00463302
I	no31	5.18794e+06	2.77407	0.00553901	187.193	0.00534208
I	no32	2.34358e+06	1.25247	0.210407	155.472	0.00643201
I	no33	3.86369e+06	2.06478	0.0389511	153.487	0.00651522
I	no34	3.82585e+06	2.0447	0.0408916	152.467	0.00655882
I	no35	7.34176e+06	3.922	8.79886e-05	139.605	0.00716307
I	no36	7.25856e+06	3.87722	0.000105854	132.624	0.00754009
I	no37	3.27174e+06	1.74781	0.0805059	132.597	0.00754167
I	no38	1.07276e+06	0.572945	0.566686	129.658	0.00771259
I	no39	3.95331e+06	2.11133	0.0347511	127.663	0.00783311
I	no40	2.44594e+06	1.30627	0.191468	126.666	0.00789481
I	no41	3.80819e+06	2.03354	0.0420054	120.685	0.00828606
I	no42	2.85526e+06	1.52458	0.127373	116.692	0.0085696
I	no43	3.89702e+06	2.08024	0.0375114	112.746	0.00886948
I	no44	2.23107e+06	1.19068	0.233787	107.777	0.00927845
I	no45	3.20695e+06	1.71138	0.0870208	105.782	0.00945336
I	no46	2.21791e+06	1.1811	0.237571	105.218	0.00950408
I	no47	1.81388e+06	0.967675	0.333214	100.821	0.00991853
I	no48	1.77058e+06	0.944646	0.344846	99.8013	0.0100199
I	no49	8.37091e+06	4.46348	8.08953e-06	90.8576	0.0110062
I	no50	808082	0.430807	0.666611	88.8737	0.0112519
I	no51	3.26154e+06	1.73871	0.0820946	86.8679	0.0115117
I	no52	3.0126e+06	1.60571	0.108347	83.8759	0.0119224
I	no53	2.35008e+06	1.2515	0.21076	73.9195	0.0135282
I	no54	4.44105e+06	2.36321	0.0181228	66.9473	0.0149371
I	no55	2.21439e+06	1.17821	0.23872	64.9369	0.0153996
I	no56	4.28089e+06	2.27762	0.0227553	64.9435	0.015398
I	no57	3.13259e+06	1.6666	0.095604	63.9367	0.0156405
I	no58	4.95868e+06	2.63735	0.00835952	62.9599	0.0158831
I	no59	1.45447e+06	0.773582	0.439183	62.9594	0.0158832
I	no60	6.39764e+06	3.40137	0.000671253	59.9649	0.0166764
I	no61	1.31541e+06	0.699427	0.48429	59.9515	0.0166801
I	no62	7.37782e+06	3.92158	8.81432e-05	57.9626	0.0172525
I	no63	3.63364e+06	1.93119	0.0534678	56.9602	0.0175561
I	no64	2.80122e+06	1.4879	0.136786	53.9773	0.0185263
I	no65	3.40114e+06	1.80516	0.0710581	48.9677	0.0204216
I	no66	2.45744e+06	1.30366	0.192358	46.9756	0.0212877
I	no67	1.47464e+07	7.81904	5.4748e-15	46.0009	0.0217387
I	no68	1.29736e+06	0.688028	0.49144	45.9843	0.0217465
I	no69	3.37996e+06	1.79183	0.0731683	43.9755	0.0227399
I	no70	2.81324e+06	1.49115	0.135931	43.99	0.0227325
I	no71	722641	0.382907	0.701791	42.9966	0.0232577
I	no72	1.20028e+06	0.635769	0.524931	42.0037	0.0238074
I	no73	4.00242e+06	2.11733	0.0342391	38.0067	0.0263111
I	no74	3.16671e+06	1.6747	0.0940023	37.0039	0.0270242
I	no75	3.54508e+06	1.87503	0.0607969	36.9947	0.0270309
I	no76	4.1246e+06	2.18155	0.0291493	36.9946	0.027031
I	no77	2.6154e+06	1.38264	0.166784	36.0033	0.0277752
I	no78	3.06648e+06	1.6203	0.105178	35.0105	0.0285628
I	no79	2.63252e+06	1.39053	0.164378	34.0047	0.0294077
I	no80	2.09354e+06	1.10361	0.269772	30.0071	0.0333255
I	no81	8.50446e+06	4.47816	7.55333e-06	28.0011	0.0357128
I	no82	8.48018e+06	4.46155	8.16259e-06	27.011	0.0370219
I	no83	8.99196e+06	4.72712	2.28625e-06	26.0134	0.0384417
I	no84	1.26359e+07	6.63773	3.23304e-11	25.0115	0.0399816
I	no85	3.42304e+06	1.79834	0.0721317	25.006	0.0399903
I	no86	3.25494e+06	1.71	0.0872747	25.0069	0.0399889
I	no87	1.85276e+06	0.972535	0.330791	24.0062	0.0416559
I	no88	2.35901e+06	1.2359	0.216505	22.0042	0.0454458
I	no89	2.08937e+06	1.09441	0.273785	22.0133	0.045427
I	no90	6.59185e+06	3.44916	0.000563019	21.0099	0.0475965
I	no91	1.16586e+07	6.09236	1.1244e-09	20.0121	0.0499698
I	no92	5.64111e+06	2.94809	0.00319963	20.0088	0.0499781
I	no93	1.23448e+06	0.644293	0.51939	19.0065	0.0526136
I	no94	1.03096e+06	0.537155	0.591164	18.0126	0.0555167
I	no95	3.26293e+06	1.69728	0.0896525	17.0091	0.0587919
I	no96	2.01364e+06	1.04526	0.295911	16.0131	0.0624488
I	no97	1.17013e+06	0.604618	0.545437	14.007	0.0713927
I	no98	897060	0.462168	0.643963	13.0056	0.0768901
I	no99	1.12334e+07	5.7676	8.1097e-09	12.0045	0.0833021
I	no100	3.25468e+06	1.67104	0.0947236	12.0049	0.0832996
I	no101	1.15235e+07	5.91549	3.34016e-09	12.0088	0.083272
I	no102	1.27893e+06	0.656571	0.511461	12.0072	0.0832834
I	no103	2.14307e+06	1.0955	0.273306	11.0098	0.090828
I	no104	1.55893e+06	0.793013	0.427776	10.0064	0.0999361
I	no105	3.5149e+06	1.78795	0.0737931	10.007	0.0999305
I	no106	3.94306e+06	2.00553	0.0449143	10.0091	0.099909
I	no107	5.94991e+06	3.02654	0.00247557	10.0073	0.0999272
I	no108	1.39938e+07	7.07476	1.52573e-12	9.00525	0.111046
I	no109	5.52456e+06	2.79258	0.00523183	9.00805	0.111012
I	no110	2.19855e+06	1.11163	0.266306	9.00329	0.111071
I	no111	3.33427e+06	1.67234	0.0944673	8.00614	0.124904
I	no112	5.79486e+06	2.87666	0.00402157	7.00555	0.142744
I	no113	1.18179e+07	5.86756	4.4631e-09	7.00322	0.142791
I	no114	6.02584e+06	2.9919	0.00277448	7.00285	0.142799
I	no115	7.57069e+06	3.7582	0.000171421	7.00556	0.142744
I	no116	3.45252e+06	1.68978	0.0910791	6.00589	0.166503
I	no117	7.22165e+06	3.53511	0.000408136	6.00385	0.16656
I	no118	6.90174e+06	3.37801	0.000730932	6.00565	0.16651
I	no119	1.20575e+07	5.90223	3.61994e-09	6.00404	0.166554
I	no120	8.41994e+06	4.12178	3.76843e-05	6.00362	0.166566
I	no121	7.42234e+06	3.6339	0.000279579	6.00207	0.166609
I	no122	3.09639e+06	1.51585	0.129566	6.00291	0.166586
I	no123	5.42125e+06	2.65355	0.00796859	6.00493	0.16653
I	no124	1.20421e+06	0.577474	0.563623	5.00507	0.199798
I	no125	2.90928e+06	1.39519	0.162968	5.00464	0.199815
I	no126	6.54374e+06	3.03864	0.00237827	4.00345	0.249785
I	no127	4.80989e+06	2.23345	0.0255259	4.00368	0.24977
I	no128	6.37069e+06	2.959	0.00308849	4.00151	0.249905
I	no129	1.9088e+07	8.86488	8.02055e-19	4.00237	0.249852
I	no130	5.2139e+06	2.42109	0.0154793	4.00355	0.249778
I	no131	1.67164e+06	0.731919	0.464223	3.00208	0.333103
I	no132	1.69708e+06	0.743008	0.457482	3.00247	0.333059
I	no133	1.47814e+06	0.647155	0.517536	3.00246	0.33306
I	no134	7.64738e+06	3.34795	0.000814984	3.00282	0.333021
I	no135	6.14251e+06	2.68921	0.00716565	3.00265	0.333039
I	no136	2.61356e+06	1.1444	0.252464	3.00171	0.333143
I	no137	1.27971e+07	5.60249	2.12908e-08	3.00278	0.333025
I	no138	2.76057e+06	1.04222	0.297318	2.01896	0.495305
I	no139	5.05154e+06	1.91552	0.0554349	2.00134	0.499665
I	no140	7.16954e+06	2.71865	0.00655816	2.00134	0.499665
I	no141	-1.02175e+06	-0.387489	0.698397	2.00086	0.499785
I	no142	5.19881e+06	1.97138	0.0486885	2.0013	0.499676
I	no143	5.55253e+06	2.10541	0.0352626	2.00149	0.499629
I	no144	1.6185e+07	6.13941	8.37375e-10	1.99994	0.500015
I	no145	0
J	Intercept	613891	0.419371	0.674963	0
J	dum1	387485	0.956453	0.33889	1.28276	0.779567
J	dum2	552740	2.56817	0.0102523	4.63731	0.215642
J	dum3	551011	2.74284	0.0061127	11.502	0.0869417
J	dum4	632812	3.13518	0.00172738	8.08771	0.123644
J	dum5	-268578	-0.74983	0.453392	1.39412	0.717298
J	dum6	109456	0.439565	0.660271	2.24889	0.444664
J	dum7	268883	1.2056	0.22803	3.33661	0.299706
J	dum8	679856	3.23139	0.00123983	4.79853	0.208397
J	dum9	857230	4.03813	5.46826e-05	4.60775	0.217026
J	insu	491708	3.83308	0.000128095	1.04826	0.953964
J	ty_dum1	1.31474e+06	14.7448	3.34221e-48	2.03831	0.490603
J	ty_dum2	933098	12.5924	8.04765e-36	1.63618	0.611178
J	no1	-316454	-0.217916	0.827503	314.197	0.00318272
J	no2	-19236.4	-0.0132562	0.989424	290.45	0.00344294
J	no3	524835	0.361391	0.717822	209.078	0.00478292
J	no4	-848130	-0.583471	0.559603	188.987	0.00529137
J	no5	-604561	-0.41591	0.677494	179.637	0.00556678
J	no6	-594163	-0.408749	0.682741	165.442	0.00604441
J	no7	3.92859e+06	2.70226	0.00691008	160.268	0.00623954
J	no8	-1.05766e+06	-0.726905	0.467318	126.758	0.00788906
J	no9	-857681	-0.588398	0.556292	95.4428	0.0104775
J	no10	1.309e+06	0.897351	0.369575	79.5539	0.0125701
J	no11	-1.15525e+06	-0.789788	0.429689	58.2999	0.0171527
J	no12	-347289	-0.237355	0.812391	56.8729	0.0175831
J	no13	-807542	-0.552362	0.580725	56.7811	0.0176115
J	no14	4.15537e+06	2.83613	0.00458463	47.2125	0.0211808
J	no15	2.89971e+06	1.97761	0.0480268	43.3297	0.0230788
J	no16	2.74457e+06	1.86677	0.0619914	34.5699	0.0289269
J	no17	-261038	-0.17741	0.859193	33.1167	0.0301963
J	no18	-1.11753e+06	-0.759323	0.447695	32.1263	0.0311271
J	no19	399183	0.270561	0.78674	30.26	0.0330469
J	no20	2.6049e+06	1.7582	0.0787747	24.3661	0.0410407
J	no21	1.32979e+06	0.892664	0.37208	18.9095	0.0528834
J	no22	3.3076e+06	2.2176	0.026627	18.4335	0.0542491
J	no23	38193.7	0.0255581	0.979611	17.4538	0.0572941
J	no24	-902737	-0.599291	0.549006	13.4563	0.0743148
J	no25	-568029	-0.374655	0.707933	12.0032	0.083311
J	no26	4.92715e+06	3.24074	0.00119995	10.9774	0.0910961
J	no27	-232691	-0.152517	0.878785	10.5033	0.095208
J	no28	1.38654e+06	0.908747	0.363527	10.5047	0.0951951
J	no29	147761	0.0964383	0.923176	9.48187	0.105464
J	no30	4.29213e+06	2.73526	0.00625491	7.02723	0.142304
J	no31	2.28582e+06	1.42614	0.153889	5.50191	0.181755
J	no32	1.46873e+06	0.906267	0.364838	5.00103	0.199959
J	no33	3.16998e+06	1.92596	0.0541654	4.51437	0.221515
J	no34	9.3246e+06	5.43361	5.78303e-08	3.50678	0.285162
J	no35	-523571	-0.295114	0.767919	2.99898	0.333446
J	no36	1.89485e+06	1.06799	0.285578	2.9993	0.333412
J	no37	4.63766e+06	2.47691	0.0132853	2.50568	0.399093
J	no38	1.12156e+06	0.545417	0.585491	2.01524	0.49622
J	no39	1.0626e+07	5.1834	2.26419e-07	2.00285	0.499287
J	no40	0
K	Intercept	960931	0.494151	0.621234	0
K	dum1	381556	1.17924	0.238393	1.92907	0.518385
K	dum2	380061	1.48324	0.138111	4.07328	0.245503
K	dum3	527290	2.22843	0.0259219	6.88769	0.145187
K	dum4	801204	3.48779	0.000493677	8.76867	0.114042
K	dum5	499311	1.537	0.124394	1.89023	0.529037
K	dum6	695031	2.51607	0.0119164	2.29589	0.435561
K	dum7	691132	2.6297	0.00858742	3.1912	0.313362
K	dum8	882458	3.70495	0.000215058	6.12541	0.163254
K	dum9	1.00349e+06	4.27435	1.97369e-05	6.99239	0.143013
K	insu	395413	3.73583	0.00019041	1.10729	0.903105
K	ty_dum1	1.18279e+06	10.5867	9.24506e-26	2.4455	0.408915
K	ty_dum2	820611	8.35075	1.00247e-16	2.07262	0.482481
K	no1	-441968	-0.228834	0.819013	510.82	0.00195764
K	no2	-686351	-0.355147	0.722504	440.747	0.00226888
K	no3	-891437	-0.461206	0.644682	334.524	0.00298932
K	no4	55768.7	0.0288289	0.977003	288.528	0.00346586
K	no5	1.56811e+06	0.809823	0.418103	174.123	0.00574306
K	no6	-266174	-0.137385	0.890736	119.484	0.00836935
K	no7	32742.6	0.0168831	0.986531	114.103	0.00876403
K	no8	-1.01102e+06	-0.52107	0.602355	102.893	0.00971888
K	no9	-596998	-0.307493	0.758489	89.689	0.0111496
K	no10	-632561	-0.325766	0.744623	82.0358	0.0121898
K	no11	133627	0.0687446	0.945197	70.5939	0.0141655
K	no12	-1.45814e+06	-0.748523	0.454201	66.0112	0.0151489
K	no13	2.20237e+06	1.13121	0.258051	57.1072	0.0175109
K	no14	-872284	-0.447243	0.65473	48.3984	0.0206618
K	no15	-724164	-0.371244	0.710481	46.4248	0.0215402
K	no16	-473998	-0.24237	0.808509	38.6466	0.0258755
K	no17	-1.35841e+06	-0.692244	0.488835	31.8123	0.0314344
K	no18	5.67932e+06	2.88998	0.00387893	28.8442	0.034669
K	no19	27013.7	0.0136979	0.989072	23.8983	0.041844
K	no20	1.18814e+06	0.60167	0.547437	22.9274	0.043616
K	no21	5.4367e+06	2.75501	0.0059027	22.8962	0.0436754
K	no22	898673	0.454762	0.649312	21.9233	0.0456136
K	no23	1.08844e+06	0.549502	0.5827	20.9842	0.047655
K	no24	61314.2	0.0307898	0.975439	16.9887	0.0588626
K	no25	-83690.9	-0.0420081	0.966495	17.0037	0.0588109
K	no26	-304446	-0.152669	0.878669	15.9764	0.0625925
K	no27	-1.23976e+06	-0.619435	0.535675	15.025	0.0665559
K	no28	-1.54976e+06	-0.77403	0.438971	13.9667	0.0715991
K	no29	-904580	-0.448376	0.653913	12.0064	0.0832889
K	no30	3.11479e+06	1.52984	0.126158	10.0113	0.0998868
K	no31	643676	0.313891	0.753624	9.0299	0.110743
K	no32	-1.09383e+06	-0.529244	0.596673	8.02853	0.124556
K	no33	-714084	-0.346096	0.729294	8.00123	0.124981
K	no34	7.41776e+06	3.5946	0.000329862	8.00378	0.124941
K	no35	-376173	-0.182258	0.855392	8.00672	0.124895
K	no36	1.85832e+06	0.891518	0.372719	7.00197	0.142817
K	no37	-1.17204e+06	-0.559238	0.576039	7.07835	0.141276
K	no38	605097	0.286024	0.774879	6.01229	0.166326
K	no39	7.28766e+06	3.44854	0.000571015	5.99929	0.166686
K	no40	8.98155e+06	4.02017	5.95169e-05	4.02558	0.248411
K	no41	3.90145e+06	1.7508	0.0800783	4.00495	0.249691
K	no42	1.22636e+06	0.518722	0.603991	3.00626	0.332639
K	no43	-1.13722e+06	-0.479035	0.631947	3.03121	0.329902
K	no44	2.678e+06	0.982303	0.326026	1.99938	0.500156
K	no45	2.70222e+06	0.98892	0.322778	2.00855	0.497871
K	no46	0
L	Intercept	-455870	-0.154185	0.877469	0
L	dum1	-264796	-0.700658	0.483542	2.50928	0.398521
L	dum2	243359	0.731747	0.46435	4.43569	0.225444
L	dum3	762428	2.44742	0.0144149	9.36921	0.106733
L	dum4	1.18793e+06	3.91035	9.3113e-05	14.2379	0.0702349
L	dum5	-58867.1	-0.166862	0.867484	3.24651	0.308023
L	dum6	208590	0.432396	0.665468	1.65937	0.602638
L	dum7	941870	2.61479	0.00894912	3.32851	0.300435
L	dum8	769566	2.42593	0.0152966	8.82991	0.113251
L	dum9	1.08862e+06	3.52468	0.000426949	13.5458	0.0738239
L	insu	-142309	-1.14848	0.250813	1.06136	0.942186
L	ty_dum1	1.29074e+06	10.3369	7.51092e-25	2.55717	0.391057
L	ty_dum2	944189	8.49838	2.36578e-17	2.32241	0.430587
L	no1	910756	0.309305	0.7571	993.132	0.00100692
L	no2	899158	0.305339	0.760118	755.004	0.0013245
L	no3	3.93125e+06	1.33425	0.182168	433.454	0.00230705
L	no4	2.09253e+06	0.709993	0.477734	333.996	0.00299405
L	no5	880244	0.298413	0.765398	254.031	0.00393653
L	no6	1.85332e+06	0.628419	0.529752	241.835	0.00413506
L	no7	-227908	-0.0773213	0.93837	238.771	0.00418811
L	no8	1.14179e+06	0.387048	0.698733	230.752	0.00433366
L	no9	2.0626e+06	0.699294	0.484394	226.933	0.00440659
L	no10	539092	0.182882	0.854896	205.976	0.00485493
L	no11	1.16041e+06	0.393394	0.694042	196.792	0.00508151
L	no12	804085	0.272491	0.785253	179.818	0.00556118
L	no13	1.6038e+06	0.5432	0.587011	152.187	0.00657085
L	no14	3.31093e+06	1.12089	0.262376	142.657	0.00700982
L	no15	1.93997e+06	0.656086	0.511793	113.705	0.00879469
L	no16	845577	0.28601	0.774879	109.752	0.00911143
L	no17	1.03281e+06	0.349449	0.726764	108.704	0.00919932
L	no18	1.98621e+06	0.671699	0.501799	98.9827	0.0101028
L	no19	4.17468e+06	1.40875	0.158957	75.5947	0.0132284
L	no20	508888	0.171735	0.863651	73.5928	0.0135883
L	no21	907668	0.305962	0.759644	63.7562	0.0156847
L	no22	4.95597e+06	1.66917	0.0951324	56.8302	0.0175963
L	no23	770553	0.259495	0.795261	55.8355	0.0179097
L	no24	985932	0.331809	0.740045	52.8843	0.0189092
L	no25	432891	0.14542	0.884384	45.983	0.0217472
L	no26	3.69478e+06	1.23852	0.215569	38.0177	0.0263035
L	no27	2.09035e+06	0.700009	0.483947	35.0208	0.0285545
L	no28	876739	0.293344	0.769269	33.0283	0.030277
L	no29	4.85638e+06	1.62413	0.104398	31.0021	0.0322559
L	no30	1.29614e+07	4.33331	1.49127e-05	31.0219	0.0322353
L	no31	4.31022e+06	1.44033	0.149822	30.0209	0.0333102
L	no32	3.29974e+06	1.10126	0.270823	29.0639	0.034407
L	no33	4.83676e+06	1.61474	0.106416	29.0455	0.0344287
L	no34	1.44706e+06	0.482988	0.62912	29.0588	0.034413
L	no35	5.40286e+06	1.80274	0.0714767	28.0435	0.0356589
L	no36	2.38308e+06	0.793979	0.427237	26.0507	0.0383866
L	no37	7.07608e+06	2.3552	0.0185429	25.0628	0.0398998
L	no38	891891	0.296597	0.766784	24.0643	0.0415554
L	no39	3.31982e+06	1.09776	0.27235	19.0623	0.0524596
L	no40	940930	0.311176	0.755677	19.0574	0.052473
L	no41	4.91154e+06	1.62453	0.104313	19.0522	0.0524874
L	no42	1.13854e+06	0.37599	0.706937	18.0531	0.0553922
L	no43	-104621	-0.0345006	0.972479	17.0424	0.0586773
L	no44	2.33776e+06	0.77031	0.441145	17.0692	0.058585
L	no45	6.28576e+06	2.07172	0.0383312	17.0607	0.0586144
L	no46	6.17728e+06	2.02721	0.0426827	15.0621	0.0663919
L	no47	1.31796e+07	4.32477	1.55007e-05	15.0648	0.0663799
L	no48	1.20837e+06	0.395793	0.692271	14.0422	0.0712141
L	no49	4.91243e+06	1.60822	0.107836	14.0562	0.071143
L	no50	1.15649e+06	0.374642	0.707939	11.0478	0.0905161
L	no51	-311343	-0.100345	0.920074	10.0467	0.0995348
L	no52	2.00293e+06	0.641525	0.521205	9.04384	0.110572
L	no53	429091	0.136387	0.891519	8.03666	0.12443
L	no54	1.48768e+07	4.68002	2.92747e-06	7.03344	0.142178
L	no55	9.32768e+06	2.93404	0.00335768	7.03495	0.142147
L	no56	4.94415e+06	1.55549	0.11988	7.03227	0.142202
L	no57	2.94091e+06	0.894071	0.371317	5.02235	0.19911
L	no58	8.92667e+06	2.7151	0.00664331	5.01759	0.199299
L	no59	1.0067e+06	0.305988	0.759624	5.02438	0.199029
L	no60	819716	0.2495	0.802982	5.01041	0.199585
L	no61	2.1381e+06	0.629623	0.528964	4.01524	0.249051
L	no62	3.88456e+06	1.07834	0.280924	3.01277	0.33192
L	no63	6.69868e+06	1.85961	0.0629866	3.0125	0.33195
L	no64	2.75526e+06	0.765836	0.443802	3.005	0.332779
L	no65	622065	0.172682	0.862906	3.01277	0.33192
L	no66	2.24475e+06	0.539942	0.589256	2.00665	0.498344
L	no67	3.75925e+06	0.90412	0.365966	2.00715	0.498219
L	no68	4.5977e+06	1.10563	0.26893	2.00768	0.498088
L	no69	4.18912e+06	1.00756	0.313704	2.00693	0.498274
L	no70	305704	0.0735137	0.9414	2.00768	0.498088
L	no71	0
M	Intercept	2.35854e+06	1.26425	0.206403	0
M	dum1	0
M	dum2	0
M	dum3	0
M	dum4	0
M	dum5	-703665	-1.74036	0.0820715	2.11314	0.473228
M	dum6	-923357	-2.59384	0.00961516	1.42733	0.700609
M	dum7	-641646	-2.57019	0.0102928	1.71679	0.582481
M	dum8	-440653	-2.93098	0.00344773	1.18177	0.846192
M	dum9	0
M	insu	694333	3.21432	0.00134496	1.05041	0.95201
M	ty_dum1	1.0974e+06	3.99824	6.80055e-05	6.42418	0.155662
M	ty_dum2	1.04411e+06	3.81773	0.000142085	6.44362	0.155192
M	no1	-2.34387e+06	-1.26706	0.205397	194.391	0.00514427
M	no2	-212403	-0.114714	0.908692	170.075	0.00587974
M	no3	-334184	-0.180449	0.856833	150.75	0.00663349
M	no4	-1.31823e+06	-0.714151	0.475283	101.345	0.00986728
M	no5	-1.88924e+06	-1.01739	0.309187	74.0664	0.0135014
M	no6	-1.49786e+06	-0.80788	0.419332	71.1578	0.0140533
M	no7	-210719	-0.113309	0.909806	50.3912	0.0198447
M	no8	4.52058e+06	2.40048	0.0165363	25.9276	0.0385689
M	no9	-948188	-0.507833	0.611671	25.487	0.0392358
M	no10	-491889	-0.259428	0.795352	24.2229	0.0412832
M	no11	-1.62897e+06	-0.86538	0.387016	20.8159	0.0480402
M	no12	280258	0.14804	0.882338	18.9823	0.0526806
M	no13	-995192	-0.525086	0.599628	19.0259	0.05256
M	no14	-127863	-0.0669254	0.946653	15.0898	0.06627
M	no15	-1.2292e+06	-0.643804	0.519835	14.0058	0.0713989
M	no16	-664434	-0.342225	0.732246	10.0617	0.0993865
M	no17	-1.05723e+06	-0.546409	0.584894	9.99304	0.10007
M	no18	202220	0.103897	0.917269	8.99615	0.111159
M	no19	-896243	-0.460272	0.645411	9.00412	0.11106
M	no20	6.0728e+06	3.07936	0.00212507	8.08837	0.123634
M	no21	-1.29288e+06	-0.660328	0.509179	7.9726	0.12543
M	no22	1.518e+06	0.744823	0.456536	6.18116	0.161782
M	no23	2.53613e+06	1.23727	0.216246	6.25239	0.159939
M	no24	-35180.6	-0.0165044	0.986835	4.06396	0.246065
M	no25	-345974	-0.162689	0.870793	4.04494	0.247223
M	no26	-742323	-0.330864	0.740809	3.00409	0.332879
M	no27	3.9964e+06	1.76789	0.0773515	3.04967	0.327905
M	no28	-2.37399e+06	-1.05713	0.290682	3.00976	0.332253
M	no29	0
N	Intercept	5.43328e+06	3.26015	0.00112338	0
N	dum1	292469	0.163762	0.869927	1.17864	0.848437
N	dum2	72450.3	0.412115	0.680278	9.01961	0.11087
N	dum3	127294	0.723653	0.469324	10.9752	0.0911146
N	dum4	246643	1.31821	0.187513	7.16539	0.13956
N	dum5	0
N	dum6	0
N	dum7	0
N	dum8	0
N	dum9	0
N	insu	382366	2.19644	0.0281208	1.35462	0.738216
N	ty_dum1	1.03271e+06	13.2654	2.72858e-39	2.10114	0.475933
N	ty_dum2	685888	9.04788	2.27843e-19	1.91007	0.523541
N	no1	-2.95393e+06	-1.78244	0.0747577	497.725	0.00200914
N	no2	-4.34217e+06	-2.62295	0.00875211	418.583	0.00238901
N	no3	-2.15663e+06	-1.30106	0.193317	381.475	0.0026214
N	no4	-2.65242e+06	-1.59952	0.109788	328.289	0.0030461
N	no5	-3.57218e+06	-2.15725	0.0310487	295.602	0.00338293
N	no6	-5.34054e+06	-3.2212	0.00128737	283.557	0.00352662
N	no7	-2.05502e+06	-1.23842	0.215637	183.81	0.00544041
N	no8	-4.84856e+06	-2.92116	0.00350789	178.388	0.00560577
N	no9	-5.30911e+06	-3.1973	0.00139864	154.399	0.00647672
N	no10	-3.84338e+06	-2.31316	0.0207673	140.485	0.00711821
N	no11	-5.27573e+06	-3.17576	0.00150643	136.657	0.00731762
N	no12	-5.4255e+06	-3.26147	0.00111817	96.71	0.0103402
N	no13	-3.97289e+06	-2.38047	0.0173399	61.8048	0.01618
N	no14	-1.18807e+06	-0.712003	0.476507	59.7865	0.0167262
N	no15	-237116	-0.142027	0.887066	54.8508	0.0182313
N	no16	-2.99759e+06	-1.79011	0.0735159	43.0541	0.0232266
N	no17	-1.67283e+06	-0.998902	0.317906	39.0014	0.0256401
N	no18	-3.8319e+06	-2.27594	0.0229054	29.1237	0.0343363
N	no19	-3.54124e+06	-2.10944	0.0349721	26.9004	0.0371742
N	no20	250025	0.148061	0.882303	24.0969	0.0414991
N	no21	957840	0.563497	0.57313	19.1335	0.0522645
N	no22	-4.764e+06	-2.79306	0.00524746	17.1336	0.0583649
N	no23	-1.95975e+06	-1.14064	0.254091	14.1362	0.0707404
N	no24	-4.05061e+06	-2.36356	0.0181505	12.9864	0.0770037
N	no25	-4.87505e+06	-2.82503	0.00475243	12.0731	0.0828288
N	no26	-5.0164e+06	-2.87447	0.00406964	10.1077	0.0989348
N	no27	-4.09954e+06	-2.35012	0.0188182	10.0988	0.0990215
N	no28	-3.40594e+06	-1.94093	0.052341	9.08649	0.110053
N	no29	-3.73146e+06	-2.08715	0.0369409	8.25491	0.12114
N	no30	-4.63597e+06	-2.60668	0.00917821	7.00382	0.142779
N	no31	-3.82267e+06	-2.11793	0.0342456	6.01273	0.166314
N	no32	-3.93231e+06	-2.16979	0.0300846	6.06209	0.16496
N	no33	-3.54995e+06	-1.96047	0.0500145	6.05184	0.165239
N	no34	-233135	-0.126003	0.899736	5.05612	0.19778
N	no35	-4.68353e+06	-2.54404	0.0109972	5.00568	0.199773
N	no36	-5.03403e+06	-2.63485	0.00845183	4.04446	0.247252
N	no37	-5.03036e+06	-2.63564	0.00843216	4.03614	0.247762
N	no38	-4.79009e+06	-2.51757	0.0118577	4.0111	0.249308
N	no39	-3.58532e+06	-1.77761	0.0755486	3.00571	0.3327
N	no40	-292863	-0.144752	0.884914	3.02441	0.330643
N	no41	-748967	-0.371177	0.710526	3.00832	0.332411
N	no42	1.80138e+06	0.77144	0.440494	2.0149	0.496302
N	no43	1.06372e+06	0.4558	0.64856	2.01255	0.496882
N	no44	-3.88217e+06	-1.66833	0.0953338	2.00094	0.499766
N	no45	0
O	Intercept	3.60562e+06	4.60373	4.25189e-06	0
O	dum1	0
O	dum2	-345934	-1.91136	0.0560147	11.5892	0.086287
O	dum3	-295925	-1.56313	0.118085	11.6566	0.0857881
O	dum4	0
O	dum5	0
O	dum6	0
O	dum7	0
O	dum8	0
O	dum9	0
O	insu	-897246	-6.09254	1.19383e-09	1.33804	0.747361
O	ty_dum1	1.00898e+06	29.6821	1.38109e-178	1.13496	0.881089
O	ty_dum2	545314	17.393	7.52829e-66	1.1354	0.880745
O	no1	-1.19936e+06	-1.57428	0.115486	1186.21	0.000843021
O	no2	-1.87053e+06	-2.45431	0.0141492	708.266	0.0014119
O	no3	-2.0107e+06	-2.6376	0.00837502	556.559	0.00179676
O	no4	-1.9107e+06	-2.50553	0.012258	380	0.00263158
O	no5	-2.45123e+06	-3.21464	0.0013143	364.732	0.00274174
O	no6	-1.58652e+06	-2.07831	0.0377308	209.849	0.00476534
O	no7	-2.84576e+06	-3.72159	0.000200129	118.241	0.00845729
O	no8	-2.94512e+06	-3.85074	0.00011922	116.365	0.00859364
O	no9	-1.5931e+06	-2.08118	0.0374679	96.2268	0.0103921
O	no10	-602935	-0.787681	0.43092	95.2482	0.0104989
O	no11	-1.42249e+06	-1.84902	0.064513	49.571	0.0201731
O	no12	-1.66043e+06	-2.15839	0.0309443	49.5671	0.0201747
O	no13	-2.39642e+06	-3.08266	0.00206267	24.9148	0.0401367
O	no14	-2.50178e+06	-3.21847	0.00129693	24.9105	0.0401437
O	no15	97067.4	0.123705	0.901554	19.0605	0.0524646
O	no16	-3.03008e+06	-3.84506	0.000122008	14.9644	0.0668253
O	no17	-2.17467e+06	-2.7449	0.00607443	12.9693	0.0771052
O	no18	-1.382e+06	-1.72244	0.0850515	9.98229	0.100177
O	no19	-2.69083e+06	-3.33285	0.000865794	8.98619	0.111282
O	no20	-753999	-0.92196	0.356594	9.22045	0.108455
O	no21	-1.59463e+06	-1.95879	0.0501927	7.996	0.125063
O	no22	-1.57485e+06	-1.9141	0.0556635	7.0019	0.142818
O	no23	-1.54729e+06	-1.88139	0.0599769	6.99605	0.142938
O	no24	-1.83168e+06	-2.22428	0.0261735	7.01435	0.142565
O	no25	-1.7604e+06	-2.1401	0.0323944	6.99879	0.142882
O	no26	-1.54676e+06	-1.81669	0.0693237	5.00067	0.199973
O	no27	-1.39226e+06	-1.63537	0.102034	4.99988	0.200005
O	no28	1.09133e+06	1.24166	0.21442	3.99764	0.250148
O	no29	1.47066e+06	1.57717	0.11482	3.00026	0.333304
O	no30	723329	0.775152	0.438286	3.0046	0.332823
O	no31	815657	0.874812	0.381718	2.99967	0.33337
O	no32	-185000	-0.171859	0.863556	1.99961	0.500098
O	no33	0
P	Intercept	5.45788e+07	15.5604	1.07922e-51	0
P	dum1	-317471	-2.05298	0.0402012	1.01585	0.984399
P	dum2	0
P	dum3	0
P	dum4	0
P	dum5	0
P	dum6	0
P	dum7	0
P	dum8	0
P	dum9	0
P	insu	100122	0.109514	0.912806	1.01861	0.98173
P	ty_dum1	2.24767e+06	9.42696	1.0985e-20	1.44518	0.691954
P	ty_dum2	843487	3.91254	9.43058e-05	1.21969	0.819879
P	no1	-5.42021e+07	-15.467	3.96959e-51	481.655	0.00207617
P	no2	-5.35242e+07	-15.2516	7.81223e-50	195.914	0.00510427
P	no3	-5.29073e+07	-15.0708	9.28235e-49	173.311	0.00576996
P	no4	-4.92221e+07	-13.9916	1.4835e-42	87.2118	0.0114663
P	no5	-5.46096e+07	-15.4477	5.18984e-51	48.9331	0.0204361
P	no6	-4.90949e+07	-13.8326	1.13143e-41	34.4773	0.0290046
P	no7	-5.19935e+07	-14.5882	6.13319e-46	27.7031	0.036097
P	no8	-4.61147e+07	-12.9445	6.73955e-37	27.6786	0.036129
P	no9	-3.25674e+07	-9.08635	2.34516e-19	20.8239	0.0480217
P	no10	-3.89945e+07	-10.8154	1.49065e-26	16.8899	0.0592071
P	no11	-2.93674e+07	-8.06105	1.27145e-15	12.9585	0.0771692
P	no12	-2.20383e+07	-5.97779	2.66049e-09	9.9672	0.100329
P	no13	-3.06762e+07	-8.26966	2.38429e-16	8.97396	0.111434
P	no14	-1.33052e+07	-3.58833	0.000340609	8.96639	0.111528
P	no15	-2.7424e+07	-7.3912	2.10718e-13	8.97817	0.111381
P	no16	-4.28028e+07	-11.4467	1.8742e-29	7.98287	0.125268
P	no17	-1.9005e+07	-4.96109	7.5869e-07	5.99029	0.166937
P	no18	-5.30104e+07	-13.8084	1.53907e-41	6.0159	0.166226
P	no19	-5.26022e+07	-13.4429	1.51645e-39	5.00245	0.199902
P	no20	-1.27361e+07	-3.15217	0.00164403	4.00208	0.24987
P	no21	-3.65929e+07	-8.54228	2.52354e-17	3.00052	0.333276
P	no22	435356	0.101623	0.919066	3.00093	0.33323
P	no23	-2.04331e+07	-4.76961	1.97575e-06	3.00093	0.33323
P	no24	-4.8439e+07	-11.3141	7.8354e-29	2.99712	0.333654
P	no25	-3.0748e+07	-6.21972	6.01839e-10	1.99904	0.50024
P	no26	0
R	Intercept	-7.8565e+06	-1.32399	0.185585	0
R	dum1	6.97826e+06	3.13271	0.00174498	1.18274	0.845498
R	dum2	7.89717e+06	7.22292	6.10232e-13	3.23977	0.308664
R	dum3	6.39054e+06	6.78777	1.3133e-11	17.7187	0.0564376
R	dum4	6.37725e+06	6.8048	1.16852e-11	17.6442	0.0566758
R	dum5	9.97614e+06	3.95502	7.79046e-05	1.13802	0.878722
R	dum6	1.00818e+06	0.88433	0.376574	2.40506	0.415789
R	dum7	8.44659e+06	8.31264	1.2825e-16	4.6441	0.215327
R	dum8	6.12567e+06	6.42576	1.47221e-10	11.4751	0.0871449
R	dum9	6.38727e+06	6.88058	6.92785e-12	22.275	0.0448933
R	insu	-316552	-0.918119	0.358614	1.05104	0.951439
R	ty_dum1	3.66345e+06	4.60461	4.26578e-06	15.6339	0.0639637
R	ty_dum2	2.88291e+06	3.56963	0.000361852	15.6666	0.06383
R	no1	21837.9	0.0037588	0.997001	961.492	0.00104005
R	no2	4.03013e+06	0.693162	0.48825	388.284	0.00257543
R	no3	5.32252e+06	0.915037	0.36023	329.949	0.00303077
R	no4	1.23082e+06	0.211548	0.832471	284.898	0.00351003
R	no5	1.00434e+07	1.72591	0.0844435	237.367	0.00421288
R	no6	2.9079e+06	0.496949	0.619254	70.2705	0.0142307
R	no7	3.01591e+06	0.515144	0.606482	62.434	0.0160169
R	no8	5.31124e+06	0.905044	0.365498	49.7479	0.0201014
R	no9	-941572	-0.160346	0.872617	42.7719	0.0233798
R	no10	8.01547e+06	1.36308	0.172936	39.8598	0.0250879
R	no11	2.25681e+07	3.8315	0.000129393	33.8922	0.0295053
R	no12	7.22755e+06	1.18697	0.235313	11.0414	0.090568
R	no13	1.72766e+07	2.82469	0.00475698	10.0289	0.099712
R	no14	4.50534e+06	0.731637	0.464434	9.03855	0.110637
R	no15	2.08045e+07	3.35334	0.000806137	8.03001	0.124533
R	no16	5.56523e+06	0.85742	0.391266	5.02612	0.198961
R	no17	-202447	-0.0302051	0.975905	4.0206	0.248719
R	no18	0
S	Intercept	1.03112e+07	3.47462	0.00052021	0
S	dum1	-197424	-0.791798	0.428553	2.52244	0.396441
S	dum2	245833	0.703845	0.481594	1.50458	0.664637
S	dum3	687661	2.24772	0.0246803	1.87746	0.532636
S	dum4	1.40584e+06	5.26205	1.54459e-07	2.76778	0.3613
S	dum5	-306652	-1.23219	0.217991	2.55573	0.391278
S	dum6	3053.91	0.0110303	0.9912	1.92693	0.518961
S	dum7	473626	1.34172	0.179807	1.52377	0.656265
S	dum8	1.89288e+06	5.75265	9.84736e-09	1.70547	0.586348
S	dum9	1.71765e+06	6.09719	1.24541e-09	2.35682	0.4243
S	insu	295528	1.1042	0.269613	1.08434	0.92222
S	ty_dum1	1.22278e+06	7.48693	9.68964e-14	1.52582	0.655387
S	ty_dum2	475932	3.2989	0.000984158	1.50453	0.664659
S	no1	-1.01863e+07	-3.4418	0.000587277	581.036	0.00172106
S	no2	-9.87474e+06	-3.3336	0.000869702	455.275	0.00219648
S	no3	-9.49296e+06	-3.20484	0.00136824	302.281	0.00330818
S	no4	-1.00773e+07	-3.39811	0.000689056	167.731	0.00596193
S	no5	-6.73892e+06	-2.27172	0.0231875	161.705	0.00618411
S	no6	-4.57591e+06	-1.54128	0.123374	131.619	0.0075977
S	no7	-9.05893e+06	-3.03911	0.00239715	63.8504	0.0156616
S	no8	-9.86813e+06	-3.30489	0.000963446	52.3082	0.0191175
S	no9	-7.21415e+06	-2.39056	0.0168958	24.9359	0.0401029
S	no10	-9.83845e+06	-3.25538	0.00114741	23.9768	0.0417069
S	no11	-7.63826e+06	-2.52789	0.0115356	23.9669	0.0417241
S	no12	-9.26901e+06	-3.04339	0.0023634	18.0401	0.0554319
S	no13	-2.58897e+06	-0.840549	0.40068	13.0498	0.0766293
S	no14	-1.07971e+06	-0.346079	0.729312	10.0533	0.0994694
S	no15	1.48213e+06	0.475595	0.634404	10.0311	0.0996904
S	no16	-9.25052e+06	-2.93164	0.00340209	8.00491	0.124923
S	no17	-5.77864e+06	-1.78756	0.0739666	6.00604	0.166499
S	no18	-4.89876e+06	-1.5113	0.130836	6.03849	0.165604
S	no19	-9.72715e+06	-2.94686	0.00323965	5.01155	0.199539
S	no20	-9.70392e+06	-2.93958	0.0033165	5.01239	0.199506
S	no21	-9.73491e+06	-2.84743	0.00444313	4.03376	0.247908
S	no22	0
U	Intercept	2.23096e+06	1.16529	0.24407	0
U	dum1	4.14724e+06	2.89309	0.00386534	1.18756	0.842063
U	dum2	-452849	-1.03422	0.301185	3.73773	0.267542
U	dum3	58297.6	0.133298	0.893974	3.54132	0.282381
U	dum4	253352	0.576935	0.564063	5.07046	0.197221
U	dum5	0
U	dum6	1.40964e+06	2.24305	0.0250275	1.88721	0.529884
U	dum7	110200	0.253166	0.800172	3.37261	0.296506
U	dum8	518557	1.1774	0.239206	4.18709	0.238829
U	dum9	594012	1.31118	0.189982	4.07202	0.245578
U	insu	-501517	-1.39487	0.163244	1.04128	0.960354
U	ty_dum1	1.56726e+06	7.29817	4.53645e-13	1.26874	0.788183
U	ty_dum2	733267	3.7746	0.000166006	1.23766	0.807976
U	no1	526521	0.280596	0.779056	102.218	0.00978298
U	no2	86755.8	0.0461449	0.9632	87.383	0.0114439
U	no3	-433535	-0.231037	0.817315	82.5366	0.0121158
U	no4	-57636.1	-0.0306608	0.975544	66.4219	0.0150553
U	no5	-1.76578e+06	-0.935572	0.349632	39.2112	0.0255029
U	no6	112476	0.0589457	0.953003	20.6793	0.0483574
U	no7	306082	0.159421	0.873357	18.9483	0.0527752
U	no8	-1.46466e+06	-0.760363	0.447148	15.3631	0.065091
U	no9	-596450	-0.302734	0.762131	12.4964	0.0800229
U	no10	-1.6748e+06	-0.859704	0.390079	11.8656	0.0842776
U	no11	-1.52588e+06	-0.768171	0.442497	9.02158	0.110845
U	no12	-1.33223e+06	-0.656407	0.511655	9.03141	0.110725
U	no13	999155	0.489004	0.624904	6.39486	0.156376
U	no14	2.24265e+06	1.06656	0.28633	4.67026	0.214121
U	no15	0
W	Intercept	8.67902e+06	2.94981	0.00320686	0
W	dum1	380489	0.493429	0.621749	1.24794	0.801322
W	dum2	481782	1.19806	0.230998	3.64931	0.274024
W	dum3	956570	2.50226	0.0123989	4.98133	0.20075
W	dum4	1.07938e+06	2.90327	0.00372265	7.58365	0.131863
W	dum5	181619	0.292211	0.770148	1.47822	0.676488
W	dum6	253467	0.602467	0.546914	2.9462	0.339421
W	dum7	981292	2.54132	0.0110986	4.75929	0.210115
W	dum8	1.14098e+06	3.09147	0.00201194	7.14036	0.140049
W	dum9	1.39914e+06	3.75238	0.000178836	6.42358	0.155676
W	insu	298249	1.34169	0.179808	1.03082	0.970097
W	ty_dum1	2.11528e+06	11.8608	1.13147e-31	1.60199	0.624223
W	ty_dum2	911913	6.82622	1.07162e-11	1.42202	0.703223
W	no1	-8.96786e+06	-3.06339	0.00220992	369.736	0.00270463
W	no2	-7.341e+06	-2.50794	0.0122019	324.241	0.00308412
W	no3	-8.96022e+06	-3.06105	0.00222723	264.857	0.00377563
W	no4	-7.48751e+06	-2.55642	0.0106294	202.097	0.00494812
W	no5	-5.52035e+06	-1.88345	0.0597463	168.735	0.00592646
W	no6	-8.34463e+06	-2.84693	0.00444744	159.055	0.00628711
W	no7	-8.58065e+06	-2.92779	0.00344228	148.347	0.00674095
W	no8	-8.59032e+06	-2.92753	0.00344505	142.417	0.00702161
W	no9	-7.45951e+06	-2.5434	0.0110331	117.705	0.00849582
W	no10	-7.46564e+06	-2.54343	0.0110321	96.5059	0.0103621
W	no11	-9.91809e+06	-3.37505	0.000748406	92.9604	0.0107573
W	no12	-8.99734e+06	-3.06023	0.00223334	80.7112	0.0123899
W	no13	-7.24784e+06	-2.46313	0.0138348	72.2149	0.0138476
W	no14	-8.37329e+06	-2.84504	0.00447392	68.3869	0.0146227
W	no15	-2.12067e+06	-0.718222	0.472682	51.2167	0.0195249
W	no16	-1.03322e+07	-3.49166	0.000487689	43.4993	0.0229889
W	no17	-3.1205e+06	-1.05218	0.292811	36.6765	0.0272654
W	no18	-7.08615e+06	-2.37863	0.0174458	26.8258	0.0372776
W	no19	-6.64153e+06	-2.22371	0.0262501	22.8483	0.0437669
W	no20	-4.30972e+06	-1.4403	0.149897	21.8987	0.0456649
W	no21	-7.16494e+06	-2.31228	0.0208366	8.98886	0.111249
W	no22	-3.15437e+06	-1.00946	0.312844	8.00157	0.124975
W	no23	-9.31402e+06	-2.97898	0.00291774	8.01063	0.124834
W	no24	2.64244e+06	0.836806	0.402775	7.00648	0.142725
W	no25	-1.00752e+06	-0.314793	0.752943	6.00032	0.166658
W	no26	-3.22725e+06	-0.956978	0.338664	3.99986	0.250008
W	no27	-8.08391e+06	-1.95725	0.0504199	2.00137	0.499658
W	no28	0

## Sheet: RDRG
MDC	Variable	Estimate	tValue	Probt	VarianceInflation	Tolerance
B	Intercept	4.11058e+06	0.970316	0.331911	0
B	sex	-63232.2	-0.740384	0.459083	1.12208	0.891201
B	insu	-62133	-0.428895	0.668008	1.08783	0.919258
B	ty_dum1	1.92265e+06	14.5423	1.86672e-47	2.26135	0.442214
B	ty_dum2	739713	6.48157	9.47993e-11	2.00223	0.499442
B	no1	-4.11638e+06	-0.97149	0.331327	793.533	0.00126019
B	no2	-1.68909e+06	-0.39851	0.690262	451.058	0.00221701
B	no3	267680	0.0631452	0.949652	426.35	0.00234549
B	no4	-1.31065e+06	-0.309116	0.757239	361.505	0.00276621
B	no5	-3.76034e+06	-0.886613	0.375307	293.864	0.00340293
B	no6	-3.80857e+06	-0.897708	0.369362	274.066	0.00364875
B	no7	1.02821e+06	0.242343	0.808519	248.287	0.0040276
B	no8	-3.43737e+06	-0.8098	0.418073	209.998	0.00476194
B	no9	6.25843e+06	1.47436	0.140415	199.369	0.00501582
B	no10	-3.85236e+06	-0.907435	0.364197	197.476	0.00506392
B	no11	-2.88002e+06	-0.678308	0.497591	192.678	0.00519
B	no12	-3.14428e+06	-0.740329	0.459117	175.286	0.00570495
B	no13	-3.75814e+06	-0.884605	0.37639	154.879	0.00645666
B	no14	-4.28931e+06	-1.00884	0.313075	118.734	0.00842222
B	no15	2.49375e+06	0.586247	0.557722	113.905	0.00877924
B	no16	-3.46271e+06	-0.813931	0.415703	107.998	0.00925946
B	no17	-3.9982e+06	-0.939685	0.3474	104.061	0.00960973
B	no18	-2.85332e+06	-0.670647	0.50246	102.066	0.00979756
B	no19	-26100	-0.00613368	0.995106	101.104	0.0098908
B	no20	-1.14025e+06	-0.267976	0.788723	100.105	0.00998948
B	no21	-3.36898e+06	-0.791568	0.42863	99.1622	0.0100845
B	no22	-3.74702e+06	-0.880487	0.378616	99.1405	0.0100867
B	no23	-3.22513e+06	-0.757656	0.448674	96.2124	0.0103937
B	no24	-1.99449e+06	-0.468631	0.639343	96.1794	0.0103972
B	no25	631698	0.148397	0.882032	95.2229	0.0105017
B	no26	-3.21945e+06	-0.756265	0.449507	93.2454	0.0107244
B	no27	-2.3002e+06	-0.540345	0.588971	91.2514	0.0109587
B	no28	-3.86032e+06	-0.906671	0.364601	89.2942	0.0111989
B	no29	5.21701e+06	1.22509	0.220567	87.3353	0.0114501
B	no30	-302494	-0.0710199	0.943383	85.3759	0.0117129
B	no31	-1.22801e+06	-0.28829	0.773131	83.3959	0.011991
B	no32	-4.76918e+06	-1.11971	0.262862	83.3832	0.0119928
B	no33	-2.50422e+06	-0.587848	0.556647	83.4096	0.011989
B	no34	1.41731e+06	0.33268	0.739382	80.4281	0.0124335
B	no35	-1.98694e+06	-0.466243	0.641051	78.4804	0.012742
B	no36	-2.83107e+06	-0.664292	0.506518	78.4878	0.0127408
B	no37	-3.44026e+06	-0.807121	0.419615	77.5102	0.0129015
B	no38	-2.83645e+06	-0.665453	0.505775	75.5125	0.0132428
B	no39	-2.45064e+06	-0.574711	0.565499	72.5692	0.0137799
B	no40	-3.50783e+06	-0.822588	0.410761	70.5748	0.0141694
B	no41	-3.50048e+06	-0.820774	0.411794	69.5883	0.0143702
B	no42	-3.35197e+06	-0.785906	0.43194	68.5942	0.0145785
B	no43	-3.94549e+06	-0.924084	0.355463	59.6906	0.0167531
B	no44	5.59847e+06	1.31059	0.190024	57.7341	0.0173208
B	no45	-1.03346e+06	-0.241881	0.808877	55.7417	0.0179399
B	no46	-2.87178e+06	-0.67185	0.501694	54.7804	0.0182547
B	no47	-3.57257e+06	-0.835975	0.403188	54.7573	0.0182624
B	no48	-2.87742e+06	-0.673249	0.500804	54.7673	0.0182591
B	no49	-1.28902e+06	-0.301609	0.762956	53.7545	0.0186031
B	no50	-3.64698e+06	-0.8533	0.393512	53.7589	0.0186016
B	no51	-3.60068e+06	-0.842483	0.399537	53.7569	0.0186023
B	no52	-2.83524e+06	-0.66326	0.507178	53.7775	0.0185951
B	no53	-2.71955e+06	-0.636255	0.524624	53.7673	0.0185987
B	no54	-3.82907e+06	-0.895841	0.370358	53.7666	0.0185989
B	no55	-2.82658e+06	-0.661166	0.50852	52.7785	0.0189471
B	no56	-3.74801e+06	-0.876123	0.380983	49.8123	0.0200754
B	no57	1.41311e+06	0.330392	0.74111	49.792	0.0200836
B	no58	2.90195e+06	0.678403	0.497531	49.8045	0.0200785
B	no59	-3.0419e+06	-0.710925	0.477146	48.8196	0.0204836
B	no60	4.87529e+06	1.13961	0.254474	48.8021	0.0204909
B	no61	-2.13522e+06	-0.49903	0.617769	47.8058	0.020918
B	no62	-3.08327e+06	-0.720284	0.471366	46.8341	0.021352
B	no63	-3.03083e+06	-0.708107	0.478895	46.8245	0.0213563
B	no64	-2.40498e+06	-0.56186	0.574223	46.8287	0.0213544
B	no65	-3.3512e+06	-0.782663	0.433843	45.8449	0.0218127
B	no66	-2.2856e+06	-0.533745	0.593529	44.8386	0.0223022
B	no67	-68521.8	-0.0160008	0.987234	44.8431	0.0223
B	no68	-4.14484e+06	-0.96796	0.333086	44.8353	0.0223038
B	no69	-4.28929e+06	-1.00115	0.316777	42.8518	0.0233362
B	no70	-3.23291e+06	-0.75426	0.45071	41.8713	0.0238827
B	no71	-2.02781e+06	-0.472973	0.636242	40.8758	0.0244644
B	no72	-3.90906e+06	-0.911833	0.361878	40.8697	0.024468
B	no73	-3.51119e+06	-0.819074	0.412763	40.8647	0.024471
B	no74	-1.05291e+06	-0.245525	0.806054	39.8768	0.0250772
B	no75	3.69189e+06	0.860995	0.38926	39.8681	0.0250827
B	no76	-2.94392e+06	-0.68634	0.492514	38.8742	0.025724
B	no77	-2.33871e+06	-0.545203	0.585625	38.8797	0.0257203
B	no78	-3.48533e+06	-0.812498	0.416524	38.8804	0.0257199
B	no79	-3.1958e+06	-0.744256	0.456738	35.8927	0.0278608
B	no80	-3.19644e+06	-0.744018	0.456882	34.9065	0.028648
B	no81	2.5058e+06	0.582774	0.560058	32.9143	0.0303819
B	no82	-3.77389e+06	-0.87766	0.380148	32.9168	0.0303797
B	no83	1.46903e+06	0.341331	0.732861	30.921	0.0323405
B	no84	2.48744e+06	0.577256	0.563779	28.9352	0.03456
B	no85	-2.9765e+06	-0.690352	0.489988	27.9366	0.0357953
B	no86	-4.4242e+06	-1.02619	0.304824	27.9328	0.0358003
B	no87	-1.46527e+06	-0.339849	0.733977	27.936	0.0357961
B	no88	-1.12985e+06	-0.261974	0.793347	27.9532	0.0357741
B	no89	5.87302e+06	1.36199	0.17323	27.9433	0.0357867
B	no90	7.94623e+06	1.84175	0.0655398	26.941	0.0371182
B	no91	-3.49788e+06	-0.810623	0.417601	26.9478	0.0371088
B	no92	-3.30456e+06	-0.765838	0.44379	26.9468	0.0371102
B	no93	-2.83837e+06	-0.657662	0.51077	26.9578	0.037095
B	no94	-1.41955e+06	-0.328699	0.74239	25.9574	0.0385247
B	no95	-1.30973e+06	-0.30329	0.761675	25.9541	0.0385296
B	no96	-2.06704e+06	-0.478236	0.632492	24.962	0.0400609
B	no97	1.46889e+06	0.339913	0.733929	24.9524	0.0400764
B	no98	1.05096e+06	0.243206	0.80785	24.9509	0.0400787
B	no99	-2.39791e+06	-0.554846	0.579012	24.9569	0.0400691
B	no100	-2.94319e+06	-0.680313	0.496321	23.9686	0.0417213
B	no101	-1.17317e+06	-0.271234	0.786217	23.9584	0.041739
B	no102	9.36042e+06	2.16386	0.0304976	23.9639	0.0417294
B	no103	-1.52781e+06	-0.3528	0.724246	22.9742	0.0435271
B	no104	-1.5855e+06	-0.366247	0.714188	22.9585	0.0435568
B	no105	-217303	-0.0501945	0.959968	22.9603	0.0435534
B	no106	2.2755e+06	0.525646	0.599145	22.9576	0.0435586
B	no107	1.74999e+06	0.404217	0.686061	22.9614	0.0435513
B	no108	7.10536e+06	1.63939	0.101163	21.9687	0.0455193
B	no109	1.30833e+07	3.01877	0.00254404	21.9669	0.0455231
B	no110	5.17665e+06	1.19422	0.232418	21.9747	0.0455069
B	no111	-2.82653e+06	-0.651419	0.51479	20.9716	0.0476836
B	no112	1.33114e+06	0.306728	0.759057	20.9789	0.0476669
B	no113	-3.2276e+06	-0.743773	0.45703	20.9761	0.0476733
B	no114	1.02679e+07	2.3636	0.0181162	19.9719	0.0500704
B	no115	-2.42119e+06	-0.557225	0.577386	19.9804	0.050049
B	no116	-3.20288e+06	-0.73715	0.461048	19.9791	0.0500522
B	no117	-3.32018e+06	-0.764332	0.444686	19.9694	0.0500766
B	no118	-2.62832e+06	-0.605055	0.545156	19.9699	0.0500754
B	no119	201286	0.0462762	0.963091	18.9705	0.0527135
B	no120	-1.46914e+06	-0.337751	0.735557	18.9712	0.0527113
B	no121	-2.48679e+06	-0.571581	0.567618	18.9796	0.0526881
B	no122	-2.41296e+06	-0.554664	0.579136	18.976	0.0526981
B	no123	-609827	-0.140175	0.888525	18.9776	0.0526936
B	no124	179307	0.0412189	0.967122	18.9744	0.0527027
B	no125	-591409	-0.13575	0.892021	17.9753	0.0556318
B	no126	-1.89442e+06	-0.433992	0.664303	16.9856	0.0588734
B	no127	-1.72451e+06	-0.395137	0.69275	16.9796	0.0588941
B	no128	-4.10395e+06	-0.940241	0.347115	16.9831	0.0588821
B	no129	1.51806e+07	3.47815	0.00050691	16.9815	0.0588878
B	no130	-4.12562e+06	-0.94347	0.345462	15.9818	0.0625712
B	no131	-2.49938e+06	-0.571571	0.567625	15.9818	0.062571
B	no132	-2.13803e+06	-0.488884	0.624934	15.9853	0.0625575
B	no133	9.26847e+06	2.11962	0.0340615	15.981	0.0625743
B	no134	-4.37483e+06	-1.00053	0.317078	15.9796	0.0625796
B	no135	7.1133e+06	1.62675	0.103819	15.981	0.0625745
B	no136	-3.05542e+06	-0.697054	0.485784	14.9895	0.0667133
B	no137	-724267	-0.165218	0.868775	14.992	0.0667021
B	no138	-2.65131e+06	-0.604891	0.545264	14.988	0.0667199
B	no139	-880456	-0.20088	0.840796	14.9872	0.0667237
B	no140	-1.75163e+06	-0.399719	0.689372	14.9816	0.0667487
B	no141	-273136	-0.0623231	0.950307	14.9845	0.0667358
B	no142	-3.06537e+06	-0.699497	0.484257	14.9821	0.0667461
B	no143	-3.45796e+06	-0.788967	0.430149	14.9865	0.0667266
B	no144	1.75433e+06	0.400319	0.68893	14.9827	0.0667435
B	no145	-3.58956e+06	-0.818982	0.412815	14.987	0.0667246
B	no146	-1.09975e+06	-0.250874	0.801916	14.9918	0.066703
B	no147	-4.52518e+06	-1.03258	0.301823	14.9831	0.0667417
B	no148	-2.22213e+06	-0.506949	0.612201	14.9896	0.0667131
B	no149	3.74017e+06	0.853451	0.393428	14.9832	0.0667413
B	no150	-1.76298e+06	-0.401204	0.688278	13.9894	0.0714829
B	no151	1.15655e+07	2.63215	0.00849682	13.9875	0.0714926
B	no152	1.0772e+06	0.24516	0.806337	13.9871	0.0714946
B	no153	6.99374e+06	1.59134	0.111562	13.9935	0.071462
B	no154	939510	0.213806	0.830702	13.9893	0.0714832
B	no155	4.62206e+06	1.05195	0.292848	13.9868	0.0714959
B	no156	-4.14355e+06	-0.943047	0.345678	13.9866	0.0714969
B	no157	6.47236e+06	1.46877	0.141924	12.9876	0.0769967
B	no158	1.36009e+06	0.308659	0.757587	12.9864	0.0770036
B	no159	-3.39399e+06	-0.770162	0.441221	12.9888	0.0769894
B	no160	1.33131e+06	0.302101	0.762581	12.9887	0.0769901
B	no161	-2.02758e+06	-0.458373	0.646694	11.9972	0.083353
B	no162	4.64549e+06	1.05048	0.293522	11.9909	0.0833965
B	no163	-4.19116e+06	-0.947755	0.343276	11.9905	0.083399
B	no164	-591735	-0.133811	0.893554	11.9904	0.0834003
B	no165	-3.67025e+06	-0.829948	0.406587	11.9909	0.0833969
B	no166	8.04306e+06	1.81864	0.0689944	11.9925	0.0833853
B	no167	1.03824e+06	0.23478	0.814384	11.9905	0.0833996
B	no168	-3.32505e+06	-0.751866	0.452148	11.9916	0.0833917
B	no169	-4.01402e+06	-0.907678	0.364069	11.9911	0.0833954
B	no170	-3.09211e+06	-0.699126	0.484489	11.9939	0.0833754
B	no171	-4.41866e+06	-0.995028	0.319745	10.9931	0.0909664
B	no172	-4.02053e+06	-0.905325	0.365314	10.9943	0.0909566
B	no173	5.97867e+06	1.34634	0.178223	10.9929	0.0909681
B	no174	-2.92093e+06	-0.657777	0.510696	10.9924	0.0909716
B	no175	-2.30945e+06	-0.519985	0.603085	10.9963	0.0909398
B	no176	-2.26655e+06	-0.510402	0.60978	10.9929	0.0909676
B	no177	-3.96913e+06	-0.893837	0.371429	10.9922	0.0909739
B	no178	-2.84126e+06	-0.639894	0.522256	10.9904	0.0909882
B	no179	2.90698e+06	0.654668	0.512696	10.9914	0.0909804
B	no180	-4.26945e+06	-0.961553	0.336296	10.9902	0.0909902
B	no181	-3.63599e+06	-0.818709	0.412971	10.995	0.0909506
B	no182	-2.87498e+06	-0.64733	0.517432	10.9958	0.0909441
B	no183	-1.20014e+06	-0.270197	0.787014	10.9979	0.0909262
B	no184	-1.50506e+06	-0.337189	0.735981	9.99664	0.100034
B	no185	-2.7706e+06	-0.620668	0.534832	9.99814	0.100019
B	no186	-3.01552e+06	-0.675619	0.499297	9.99566	0.100043
B	no187	-2.0882e+06	-0.467933	0.639842	9.99231	0.100077
B	no188	-1.31612e+06	-0.294875	0.768095	9.99544	0.100046
B	no189	742906	0.166464	0.867795	9.99348	0.100065
B	no190	8.21294e+06	1.84035	0.0657449	9.99282	0.100072
B	no191	2.35138e+06	0.526772	0.598363	9.99748	0.100025
B	no192	-2.70069e+06	-0.60503	0.545172	9.99736	0.100026
B	no193	155197	0.0345581	0.972433	8.99593	0.111161
B	no194	-3.21856e+06	-0.716714	0.473567	8.99514	0.111171
B	no195	-2.62066e+06	-0.583391	0.559642	9.00076	0.111102
B	no196	-3.56277e+06	-0.793372	0.427579	8.99495	0.111173
B	no197	4.26382e+06	0.949463	0.342407	8.99536	0.111168
B	no198	-1.94795e+06	-0.433681	0.664529	8.99896	0.111124
B	no199	4.26841e+06	0.950562	0.341849	8.99393	0.111186
B	no200	8.13822e+06	1.81209	0.0700008	8.99658	0.111153
B	no201	-1.76324e+06	-0.392597	0.694625	8.99712	0.111147
B	no202	-3.65504e+06	-0.813765	0.415798	8.99837	0.111131
B	no203	-3.01597e+06	-0.671617	0.501842	8.99473	0.111176
B	no204	1.87895e+06	0.418337	0.675709	8.99821	0.111133
B	no205	2.47299e+06	0.550708	0.581846	8.99457	0.111178
B	no206	-1.22576e+06	-0.272969	0.784882	8.99422	0.111183
B	no207	732624	0.16187	0.871411	7.99569	0.125067
B	no208	9.48797e+06	2.09641	0.0360692	7.99498	0.125078
B	no209	3.03918e+06	0.671413	0.501972	7.99761	0.125037
B	no210	4.92049e+06	1.08717	0.276986	7.9955	0.12507
B	no211	-3.52754e+06	-0.779394	0.435765	7.99564	0.125068
B	no212	-1.99142e+06	-0.439916	0.660007	7.99856	0.125023
B	no213	9.76212e+06	2.15683	0.0310413	7.99615	0.12506
B	no214	5.84678e+06	1.2917	0.196491	7.99719	0.125044
B	no215	1.11713e+07	2.44279	0.0145902	6.99758	0.142906
B	no216	-1.13544e+06	-0.248241	0.803953	6.99997	0.142858
B	no217	3.02767e+06	0.662002	0.507984	6.99866	0.142884
B	no218	78214.1	0.0171035	0.986354	6.99712	0.142916
B	no219	-4.22522e+06	-0.923934	0.355542	6.99735	0.142911
B	no220	1.35966e+06	0.297327	0.766223	6.99695	0.142919
B	no221	-2.60881e+06	-0.570442	0.56839	6.99811	0.142896
B	no222	-4.35421e+06	-0.952126	0.341055	6.99758	0.142907
B	no223	-3.7025e+06	-0.809517	0.418236	6.99933	0.142871
B	no224	-3.5632e+06	-0.778963	0.436019	7.00105	0.142836
B	no225	5.33551e+06	1.16668	0.243365	6.99786	0.142901
B	no226	3.92044e+06	0.857244	0.391329	6.99807	0.142897
B	no227	7.02776e+06	1.53687	0.124356	6.99647	0.142929
B	no228	1.01597e+06	0.222139	0.82421	6.99887	0.14288
B	no229	-1.3018e+06	-0.284664	0.775907	6.99747	0.142909
B	no230	3.28764e+06	0.718954	0.472185	6.99655	0.142928
B	no231	-3.65912e+06	-0.800062	0.423693	6.99879	0.142882
B	no232	-3.76293e+06	-0.822757	0.410665	6.99884	0.142881
B	no233	-3.3696e+06	-0.726362	0.467633	6.00105	0.166638
B	no234	351167	0.075707	0.939654	5.99971	0.166675
B	no235	7.04227e+06	1.51835	0.128956	5.9987	0.166703
B	no236	5.35768e+06	1.1552	0.248033	5.99808	0.16672
B	no237	-44046	-0.00949706	0.992423	5.99806	0.16672
B	no238	-3.34839e+06	-0.721856	0.470399	5.99994	0.166668
B	no239	3.27775e+06	0.706665	0.47979	5.99928	0.166687
B	no240	2.5905e+06	0.558496	0.576518	5.99934	0.166685
B	no241	3.38031e+06	0.728878	0.466092	5.99761	0.166733
B	no242	-3.37598e+06	-0.727809	0.466746	5.99986	0.166671
B	no243	9.90049e+06	2.13456	0.0328196	5.9989	0.166697
B	no244	696802	0.150188	0.88062	6.00242	0.166599
B	no245	-3.39951e+06	-0.732845	0.463669	6.00045	0.166654
B	no246	-2.82698e+06	-0.609543	0.542178	5.99807	0.16672
B	no247	1.09938e+07	2.37013	0.0177996	5.99964	0.166677
B	no248	1.24722e+07	2.68921	0.0071733	5.99812	0.166719
B	no249	1.55018e+07	3.34234	0.000833614	5.9984	0.166711
B	no250	-720949	-0.155421	0.876493	6.00024	0.16666
B	no251	-3.92154e+06	-0.845553	0.397821	5.99801	0.166722
B	no252	4.62607e+06	0.997405	0.318591	5.9987	0.166703
B	no253	-1.37305e+06	-0.295987	0.767246	6.00073	0.166646
B	no254	4.57783e+06	0.986887	0.323721	6.00014	0.166663
B	no255	2.30681e+06	0.497308	0.618982	5.99994	0.166668
B	no256	1.94972e+07	4.20252	2.66124e-05	6.00205	0.16661
B	no257	-1.35728e+06	-0.28668	0.774363	5.00092	0.199963
B	no258	3.40678e+06	0.719557	0.471813	5.00106	0.199957
B	no259	-77373.6	-0.0163428	0.986961	5.00076	0.19997
B	no260	1.07072e+07	2.26204	0.0237153	4.99872	0.200051
B	no261	-3.89156e+06	-0.821886	0.41116	5.00182	0.199927
B	no262	-982503	-0.207523	0.835606	5.00083	0.199967
B	no263	7.90193e+06	1.66943	0.0950617	4.99844	0.200062
B	no264	4.53317e+06	0.957674	0.338249	4.99889	0.200045
B	no265	8.83219e+06	1.86583	0.0620926	4.99917	0.200033
B	no266	1.80472e+07	3.81152	0.000138896	5.00182	0.199927
B	no267	1.02698e+07	2.16946	0.0300697	4.99952	0.200019
B	no268	409101	0.0864238	0.931131	4.99919	0.200032
B	no269	-1.87418e+06	-0.395853	0.692221	5.00103	0.199959
B	no270	6.6905e+06	1.41328	0.157602	4.99994	0.200002
B	no271	-2.53376e+06	-0.535091	0.592598	5.00244	0.199902
B	no272	2.22163e+06	0.469355	0.638826	4.99859	0.200056
B	no273	-1.241e+06	-0.262191	0.793179	4.99819	0.200073
B	no274	-3.40336e+06	-0.718934	0.472197	4.99967	0.200013
B	no275	8.24763e+06	1.74213	0.0815152	5.00038	0.199985
B	no276	1.54175e+07	3.1537	0.00161663	3.99936	0.25004
B	no277	1.54026e+07	3.1501	0.00163667	4.00078	0.249951
B	no278	-723810	-0.14803	0.882322	4.00089	0.249944
B	no279	2.03902e+06	0.417083	0.676626	3.99949	0.250032
B	no280	-4.13228e+06	-0.845109	0.398069	4.00091	0.249943
B	no281	-3.38913e+06	-0.693203	0.488197	4.00002	0.249999
B	no282	-999810	-0.204476	0.837986	4.00089	0.249944
B	no283	-2.52057e+06	-0.515503	0.606213	4.00075	0.249953
B	no284	-3.51341e+06	-0.718604	0.472401	4.00022	0.249986
B	no285	-4.00871e+06	-0.819958	0.412259	3.99974	0.250016
B	no286	7.38951e+06	1.51153	0.130682	3.99946	0.250034
B	no287	4.10697e+06	0.840087	0.400878	3.99944	0.250035
B	no288	9.487e+06	1.94042	0.0523548	4.0001	0.249994
B	no289	-2.34131e+06	-0.478751	0.632125	4.00224	0.24986
B	no290	1.91766e+07	3.92277	8.8087e-05	3.99912	0.250055
B	no291	6.49623e+06	1.32885	0.183927	3.99925	0.250047
B	no292	1.48149e+06	0.302959	0.761927	4.00161	0.249899
B	no293	-1.25859e+06	-0.257418	0.796861	4.00031	0.24998
B	no294	-2.79334e+06	-0.57104	0.567985	4.00425	0.249735
B	no295	-2.38673e+06	-0.488128	0.625469	4.00078	0.249951
B	no296	-2.75111e+06	-0.562716	0.57364	3.99985	0.25001
B	no297	9.70553e+06	1.98521	0.0471469	3.99974	0.250016
B	no298	-1.38843e+06	-0.284013	0.776406	3.99925	0.250047
B	no299	-725554	-0.148379	0.882046	4.00127	0.249921
B	no300	1.99119e+06	0.407287	0.683805	3.99974	0.250016
B	no301	-2.97024e+06	-0.607468	0.543554	4.00075	0.249953
B	no302	3.27857e+06	0.670653	0.502456	3.99925	0.250047
B	no303	1.27128e+07	2.60016	0.00933087	4.00025	0.249984
B	no304	520534	0.106469	0.915213	4.00002	0.249999
B	no305	7.28972e+06	1.49085	0.13603	4.00091	0.249943
B	no306	1.21746e+07	2.49044	0.0127735	3.99912	0.250055
B	no307	-4.29577e+06	-0.878728	0.379569	3.99925	0.250047
B	no308	-3.42068e+06	-0.699474	0.484271	4.0021	0.249869
B	no309	9.17457e+06	1.87672	0.060584	3.99925	0.250047
B	no310	-3.31289e+06	-0.677502	0.498102	4.00127	0.249921
B	no311	2.01925e+07	3.89445	9.90267e-05	2.99946	0.333394
B	no312	9.2597e+06	1.78528	0.0742437	3.00146	0.333171
B	no313	-258682	-0.049879	0.96022	3.00088	0.333236
B	no314	-3.076e+06	-0.593256	0.553023	2.99946	0.333394
B	no315	244268	0.0471046	0.962431	3.00027	0.333303
B	no316	1.08384e+07	2.09028	0.036616	2.99966	0.333371
B	no317	1.14292e+06	0.220391	0.825571	3.00052	0.333276
B	no318	9.03147e+06	1.74177	0.0815773	2.99977	0.333359
B	no319	-2.12618e+06	-0.409971	0.681836	3.00088	0.333236
B	no320	1.56388e+06	0.301522	0.763023	3.00141	0.333176
B	no321	-271533	-0.0523667	0.958237	2.99977	0.333359
B	no322	3.24577e+06	0.625733	0.531503	3.002	0.333112
B	no323	3.41343e+06	0.658198	0.510425	3.0007	0.333255
B	no324	-3.06068e+06	-0.590161	0.555095	3.00088	0.333236
B	no325	-3.66868e+06	-0.707396	0.479336	3.00088	0.333236
B	no326	230885	0.0445153	0.964494	3.00141	0.333176
B	no327	1.57624e+06	0.303946	0.761175	3.00055	0.333272
B	no328	1.96597e+06	0.379148	0.704585	2.99977	0.333359
B	no329	1.30532e+06	0.251692	0.801284	3.00088	0.333236
B	no330	-899033	-0.173384	0.862353	2.99977	0.333359
B	no331	3.52797e+06	0.680389	0.496273	2.99977	0.333359
B	no332	3.25388e+06	0.627542	0.530317	2.99966	0.333371
B	no333	3.18082e+06	0.613326	0.539674	3.00088	0.333236
B	no334	5.17532e+06	0.997906	0.318348	3.00088	0.333236
B	no335	4.03838e+06	0.778613	0.436225	3.00141	0.333176
B	no336	-3.00368e+06	-0.579171	0.562486	3.00088	0.333236
B	no337	1.93319e+07	3.72725	0.000194588	3.00141	0.333176
B	no338	1.63517e+07	3.15312	0.00161988	3.00055	0.333272
B	no339	-3.82548e+06	-0.737493	0.460839	3.002	0.333111
B	no340	1.03577e+06	0.172983	0.862668	2.00023	0.499944
B	no341	-3.20607e+06	-0.535415	0.592374	2.00044	0.499889
B	no342	-1.44735e+06	-0.241688	0.809027	2.00079	0.499802
B	no343	564702	0.0942968	0.924875	2.00082	0.499795
B	no344	-852933	-0.142401	0.886766	2.00156	0.49961
B	no345	1.18647e+07	1.98123	0.0475916	2.00082	0.499795
B	no346	1.10493e+06	0.184525	0.853605	2.00044	0.499889
B	no347	-280066	-0.0467712	0.962696	2.00044	0.499889
B	no348	4.18177e+06	0.698396	0.484945	2.00023	0.499944
B	no349	-538066	-0.0898574	0.928402	2.00044	0.499889
B	no350	1.17519e+07	1.96258	0.0497208	2.00044	0.499889
B	no351	-2.5273e+06	-0.422021	0.673018	2.00082	0.499795
B	no352	-753066	-0.125763	0.899922	2.00044	0.499889
B	no353	2.6277e+06	0.438787	0.660825	2.00082	0.499795
B	no354	-1.0193e+06	-0.170207	0.86485	2.00082	0.499795
B	no355	1.6823e+07	2.80989	0.00496488	1.99982	0.500045
B	no356	-2.479e+06	-0.414059	0.678839	1.99982	0.500045
B	no357	1.79257e+07	2.99332	0.00276593	2.00082	0.499795
B	no358	6.55393e+06	1.09451	0.273755	2.00044	0.499889
B	no359	6.3307e+06	1.05713	0.290475	2.00082	0.499795
B	no360	-4.25923e+06	-0.711334	0.476893	2.00023	0.499944
B	no361	5.25877e+06	0.878266	0.379819	2.00023	0.499944
B	no362	-3.44807e+06	-0.57583	0.564743	2.00044	0.499889
B	no363	5.11793e+06	0.854699	0.392737	2.00044	0.499889
B	no364	-1.5723e+06	-0.26255	0.792903	2.00082	0.499795
B	no365	-544000	-0.0908626	0.927603	1.99982	0.500045
B	no366	-3.1283e+06	-0.522379	0.601418	2.00082	0.499795
B	no367	-4.087e+06	-0.682639	0.49485	1.99982	0.500045
B	no368	3.33917e+07	5.57591	2.52258e-08	2.00082	0.499795
B	no369	-2.86158e+06	-0.477801	0.632802	2.00116	0.49971
B	no370	-1.98807e+06	-0.332008	0.739889	2.00044	0.499889
B	no371	-3.79135e+06	-0.633103	0.52668	2.00079	0.499802
B	no372	-1.0333e+06	-0.172545	0.863012	2.00082	0.499795
B	no373	-1.57607e+06	-0.263204	0.792398	2.00044	0.499889
B	no374	1.36693e+06	0.228279	0.819434	2.00044	0.499889
B	no375	1.2374e+07	2.06679	0.0387782	1.99982	0.500045
B	no376	966835	0.161402	0.87178	2.00194	0.499515
B	no377	-12297.7	-0.00205353	0.998362	2.00082	0.499795
B	no378	-475298	-0.0793676	0.936742	2.00082	0.499795
B	no379	-512066	-0.0855153	0.931853	2.00044	0.499889
B	no380	-4.45207e+06	-0.743498	0.457196	2.00044	0.499889
B	no381	-3.94387e+06	-0.658539	0.510206	2.00099	0.499753
B	no382	1.256e+06	0.209786	0.833839	1.99982	0.500045
B	no383	1.6433e+07	2.74475	0.00606585	1.99982	0.500045
B	no384	-1.1983e+06	-0.200098	0.841408	2.00082	0.499795
B	no385	4.33277e+06	0.723615	0.469318	2.00023	0.499944
B	no386	-1.4763e+06	-0.246519	0.805285	2.00082	0.499795
B	no387	1.2473e+07	2.08333	0.0372454	1.99982	0.500045
B	no388	-192000	-0.0320691	0.974418	1.99982	0.500045
B	no389	1.68508e+07	2.81424	0.00489821	2.00023	0.499944
B	no390	-3.0863e+06	-0.515365	0.606309	2.00082	0.499795
B	no391	1.58187e+07	2.64149	0.00826644	2.00082	0.499795
B	no392	434000	0.0724896	0.942214	1.99982	0.500045
B	no393	3.31942e+06	0.554245	0.579423	2.00116	0.49971
B	no394	-4.1953e+06	-0.700552	0.483598	2.00082	0.499795
B	no395	1.51889e+07	2.53656	0.0112088	2.00044	0.499889
B	no396	-2.31907e+06	-0.387286	0.698552	2.00044	0.499889
B	no397	-207066	-0.0345801	0.972415	2.00044	0.499889
B	no398	2.92277e+07	4.88059	1.07309e-06	2.00082	0.499795
B	no399	2.27067e+07	3.79168	0.000150462	2.00082	0.499795
B	no400	-696298	-0.116271	0.90744	2.00082	0.499795
B	no401	1.75727e+07	2.93438	0.00334934	2.00082	0.499795
B	no402	6.04477e+06	1.00954	0.312741	2.00023	0.499944
B	no403	-3.1493e+06	-0.525885	0.598979	2.00082	0.499795
B	no404	3.00407e+06	0.501541	0.616001	2.00156	0.49961
B	no405	-3.07135e+06	-0.512873	0.608051	2.00079	0.499802
B	no406	5.18793e+06	0.866389	0.386296	2.00044	0.499889
B	no407	2.17318e+07	3.62942	0.000285395	2.00023	0.499944
B	no408	9.82393e+06	1.6406	0.100909	2.00044	0.499889
B	no409	-1.90007e+06	-0.317312	0.751013	2.00044	0.499889
B	no410	7.576e+06	1.2654	0.205757	1.99982	0.500045
B	no411	-3.6503e+06	-0.609545	0.542176	2.00082	0.499795
B	no412	2.78977e+06	0.465919	0.641283	2.00023	0.499944
B	no413	2.1657e+07	3.6173	0.000299074	1.99982	0.500045
B	no414	-110298	-0.0184181	0.985306	2.00082	0.499795
B	no415	0
C	Intercept	1.87475e+06	2.20852	0.0273484	0
C	sex	29837.4	0.69611	0.48646	1.08952	0.917832
C	insu	52522.6	0.550024	0.582379	1.341	0.74571
C	ty_dum1	506254	9.05535	3.82377e-19	1.85439	0.539261
C	ty_dum2	334798	5.54753	3.38075e-08	1.80227	0.554854
C	no1	-462457	-0.544578	0.586119	261.905	0.00381818
C	no2	1.00268e+06	1.17993	0.238204	174.599	0.00572741
C	no3	317765	0.373718	0.708663	143.64	0.00696184
C	no4	1.12292e+06	1.31555	0.188513	70.9587	0.0140927
C	no5	466452	0.546194	0.585008	64.4945	0.0155052
C	no6	-863948	-1.01001	0.31264	52.3704	0.0190947
C	no7	-953865	-1.11421	0.265354	49.5776	0.0201704
C	no8	-859316	-1.00413	0.315466	48.5805	0.0205844
C	no9	-1.1472e+06	-1.33738	0.181287	42.0134	0.0238019
C	no10	372032	0.433354	0.664815	40.1263	0.0249213
C	no11	695457	0.809327	0.418446	36.2687	0.027572
C	no12	-38084.9	-0.0443121	0.964661	36.2827	0.0275614
C	no13	1.36081e+06	1.58201	0.113842	34.3646	0.0290997
C	no14	-1.04646e+06	-1.21612	0.224117	32.4052	0.0308592
C	no15	-992375	-1.14669	0.251678	24.701	0.0404842
C	no16	-969145	-1.12037	0.262725	24.6784	0.0405213
C	no17	-1.00259e+06	-1.15804	0.247021	23.7046	0.0421858
C	no18	-1.36684e+06	-1.57699	0.114993	22.7384	0.0439785
C	no19	-572614	-0.659957	0.509376	21.7638	0.0459478
C	no20	-598050	-0.686203	0.492684	21.959	0.0455395
C	no21	-555008	-0.637347	0.523989	18.8241	0.0531233
C	no22	-398301	-0.4568	0.647876	17.835	0.0560696
C	no23	-275526	-0.31599	0.752051	17.8354	0.0560684
C	no24	-651042	-0.744897	0.456442	16.8754	0.0592577
C	no25	-502273	-0.574892	0.565444	16.8631	0.0593011
C	no26	463602	0.529458	0.59656	15.8885	0.0629384
C	no27	-746731	-0.8527	0.393952	15.8925	0.0629227
C	no28	-384142	-0.437919	0.661504	14.8919	0.0671507
C	no29	-621741	-0.706737	0.479832	13.9164	0.0718575
C	no30	-649093	-0.737845	0.460716	13.9158	0.0718608
C	no31	-1.02987e+06	-1.17089	0.241815	13.911	0.0718858
C	no32	70168.1	0.0795719	0.936588	12.9145	0.0774323
C	no33	-518454	-0.587721	0.556802	12.924	0.0773756
C	no34	1.08312e+06	1.22262	0.221651	11.9551	0.0836461
C	no35	-1.12501e+06	-1.27064	0.204039	11.9412	0.0837435
C	no36	2.37255e+06	2.65202	0.00807967	9.98677	0.100132
C	no37	-1.04228e+06	-1.15992	0.246252	8.96116	0.111593
C	no38	814254	0.905924	0.365111	8.96577	0.111535
C	no39	2.21872e+06	2.46938	0.0136377	8.95947	0.111614
C	no40	-440873	-0.490479	0.623861	8.96679	0.111523
C	no41	1.37457e+06	1.52828	0.12664	8.97807	0.111383
C	no42	-1.09757e+06	-1.19889	0.230746	6.98443	0.143176
C	no43	-309387	-0.337641	0.735678	6.99711	0.142916
C	no44	485275	0.530119	0.596102	6.9832	0.143201
C	no45	-455255	-0.490013	0.624191	5.99782	0.166727
C	no46	-399884	-0.430865	0.666624	5.9853	0.167076
C	no47	-1.2207e+06	-1.31323	0.189291	6.00384	0.16656
C	no48	-814393	-0.877394	0.380403	5.98657	0.167041
C	no49	15622	0.0164867	0.986848	4.99402	0.20024
C	no50	-1.48136e+06	-1.56213	0.118455	5.00188	0.199925
C	no51	290464	0.304842	0.760526	5.04984	0.198026
C	no52	1.01874e+06	1.07504	0.282519	4.99483	0.200207
C	no53	-1.66566e+06	-1.75662	0.079172	5.00104	0.199958
C	no54	-946993	-0.998382	0.318244	5.00431	0.199828
C	no55	-935127	-0.955857	0.339288	3.995	0.250313
C	no56	1.09556e+06	1.11815	0.263671	4.00718	0.249552
C	no57	-1.05117e+06	-1.07319	0.283344	4.00451	0.249718
C	no58	-646504	-0.66037	0.509111	4.00063	0.249961
C	no59	-1.12693e+06	-1.15061	0.250065	4.00411	0.249744
C	no60	-748558	-0.765021	0.444371	3.99637	0.250227
C	no61	283358	0.289507	0.772231	3.99865	0.250084
C	no62	-981419	-0.945841	0.344371	2.99776	0.333582
C	no63	-1.46198e+06	-1.40684	0.159668	3.00692	0.332567
C	no64	-477500	-0.460288	0.645371	2.99648	0.333725
C	no65	-829087	-0.795128	0.426656	3.02726	0.330331
C	no66	2.71712e+06	2.61385	0.00903606	3.0087	0.332369
C	no67	3.64631e+06	3.51309	0.000455151	2.99954	0.333385
C	no68	-256214	-0.245835	0.805842	3.02442	0.330641
C	no69	3.59139e+06	3.45801	0.000558327	3.00329	0.332968
C	no70	1.63689e+06	1.5761	0.1152	3.00329	0.332968
C	no71	-660110	-0.635594	0.525132	3.00329	0.332968
C	no72	-716837	-0.69041	0.490036	3.0016	0.333156
C	no73	-1.34811e+06	-1.29804	0.194459	3.00329	0.332968
C	no74	-376191	-0.362446	0.717066	2.99954	0.333385
C	no75	-1.02938e+06	-0.858026	0.391006	2.00494	0.498768
C	no76	473455	0.394878	0.692985	2.00254	0.499366
C	no77	589618	0.491467	0.623163	2.00494	0.498768
C	no78	-772000	-0.644473	0.519361	1.99883	0.500293
C	no79	-1.30238e+06	-1.08558	0.277827	2.00494	0.498768
C	no80	-174837	-0.145862	0.884048	2.00139	0.499654
C	no81	-974545	-0.812804	0.41645	2.00254	0.499366
C	no82	-1.023e+06	-0.85401	0.393226	1.99883	0.500293
C	no83	-1.23138e+06	-1.0264	0.304857	2.00494	0.498768
C	no84	95095.5	0.0790254	0.937022	2.01714	0.495751
C	no85	-1.30738e+06	-1.08975	0.275987	2.00494	0.498768
C	no86	-1.244e+06	-1.0385	0.299192	1.99883	0.500293
C	no87	1.92646e+06	1.60673	0.108309	2.00254	0.499366
C	no88	0
D	Intercept	430586	0.518892	0.603849	0
D	sex	10855.5	0.597597	0.550124	1.0946	0.913576
D	insu	37933.7	0.885655	0.375827	1.06871	0.935707
D	ty_dum1	507840	17.5264	1.20803e-67	1.92523	0.519419
D	ty_dum2	328558	14.8722	1.93975e-49	1.59501	0.626955
D	no1	84423.4	0.10173	0.918974	899.484	0.00111175
D	no2	37963.8	0.0457383	0.96352	736.084	0.00135854
D	no3	-41331.3	-0.0497955	0.960286	713.727	0.0014011
D	no4	96728.2	0.116528	0.907237	678.75	0.0014733
D	no5	377547	0.454531	0.649458	343.19	0.00291384
D	no6	341905	0.411554	0.680676	305.183	0.00327672
D	no7	675996	0.813331	0.41605	244.216	0.00409474
D	no8	-137130	-0.164991	0.868955	239.463	0.00417601
D	no9	186725	0.224587	0.822306	213.862	0.00467591
D	no10	753834	0.906593	0.364647	199.524	0.00501192
D	no11	590999	0.71067	0.477307	189.956	0.00526438
D	no12	5308.53	0.00638286	0.994907	182.279	0.0054861
D	no13	150083	0.180371	0.856866	158.238	0.00631959
D	no14	346995	0.41701	0.676681	157.274	0.00635835
D	no15	121888	0.146429	0.883586	139.851	0.00715049
D	no16	417951	0.501979	0.615695	131.119	0.00762667
D	no17	308189	0.370104	0.711314	130.171	0.00768218
D	no18	610400	0.732724	0.463746	114.571	0.00872818
D	no19	1.88157e+06	2.25849	0.0239392	112.619	0.0088795
D	no20	504212	0.605102	0.545127	109.707	0.0091152
D	no21	1.17828e+06	1.4138	0.157455	103.828	0.0096313
D	no22	524023	0.628267	0.529845	89.142	0.0112181
D	no23	158675	0.190121	0.849219	81.3026	0.0122997
D	no24	916038	1.09736	0.272512	81.3348	0.0122949
D	no25	234681	0.281081	0.778655	76.3857	0.0130915
D	no26	127044	0.152147	0.879074	75.4037	0.0132619
D	no27	1.60431e+06	1.92086	0.0547816	72.4466	0.0138033
D	no28	2.42447e+06	2.90148	0.00372309	69.5159	0.0143852
D	no29	311744	0.372997	0.70916	65.5438	0.015257
D	no30	6650.41	0.0079566	0.993652	64.5507	0.0154917
D	no31	176461	0.21107	0.832837	63.5788	0.0157285
D	no32	2.84537e+06	3.40163	0.000672779	60.6352	0.0164921
D	no33	379646	0.453859	0.649941	59.6329	0.0167693
D	no34	608580	0.727262	0.467084	56.6635	0.017648
D	no35	211644	0.252872	0.800373	55.6775	0.0179606
D	no36	459185	0.548417	0.583419	53.7075	0.0186194
D	no37	1.3515e+06	1.6122	0.106953	47.773	0.0209323
D	no38	1.66854e+06	1.98996	0.0466254	46.7826	0.0213755
D	no39	202404	0.241324	0.80931	45.7971	0.0218354
D	no40	353014	0.420801	0.673911	44.8042	0.0223193
D	no41	836807	0.997152	0.318718	43.8208	0.0228202
D	no42	24963.4	0.0297441	0.976272	42.814	0.0233568
D	no43	430516	0.512766	0.608128	41.8316	0.0239054
D	no44	1.81991e+06	2.16681	0.0302756	40.8457	0.0244824
D	no45	1.35903e+06	1.61729	0.105851	39.868	0.0250828
D	no46	2.69062e+06	3.1936	0.00140999	32.9083	0.0303875
D	no47	263403	0.312526	0.754648	31.9072	0.0313409
D	no48	2.34333e+06	2.78051	0.0054387	31.9032	0.0313448
D	no49	-255397	-0.302914	0.761962	30.9042	0.0323581
D	no50	979725	1.16186	0.245325	30.9122	0.0323497
D	no51	977215	1.15822	0.246806	29.9192	0.0334234
D	no52	3.07679e+06	3.64481	0.000269101	28.9203	0.0345777
D	no53	376575	0.445547	0.655936	26.9268	0.0371377
D	no54	2.38618e+06	2.82087	0.00479992	25.9372	0.0385547
D	no55	529017	0.62544	0.531698	25.9329	0.0385611
D	no56	2.11707e+06	2.50015	0.0124319	24.9541	0.0400735
D	no57	368979	0.435891	0.662926	24.9372	0.0401007
D	no58	193462	0.228129	0.819551	22.9476	0.0435776
D	no59	4.62622e+06	5.44202	5.40711e-08	20.9673	0.0476932
D	no60	360143	0.423177	0.672176	19.9659	0.0500854
D	no61	676083	0.79341	0.42756	18.965	0.0527286
D	no62	2.9231e+06	3.43042	0.000605372	18.9646	0.0527299
D	no63	2.46846e+06	2.89681	0.00377894	18.9654	0.0527275
D	no64	208952	0.24518	0.806322	18.9701	0.0527145
D	no65	-454667	-0.533529	0.593681	18.9679	0.0527207
D	no66	354992	0.415859	0.677523	17.9771	0.0556264
D	no67	156544	0.183397	0.854491	17.9747	0.0556337
D	no68	852516	0.997234	0.318678	16.9708	0.0589248
D	no69	4.21823e+06	4.93213	8.28021e-07	16.9856	0.0588732
D	no70	243360	0.284651	0.775918	16.9732	0.0589166
D	no71	1.64298e+06	1.91806	0.0551353	15.9755	0.062596
D	no72	1.37448e+06	1.60444	0.108652	15.9786	0.0625836
D	no73	203337	0.237349	0.812392	15.9798	0.062579
D	no74	7.80585e+06	9.08907	1.21294e-19	14.9898	0.0667119
D	no75	296682	0.345582	0.729665	14.9787	0.0667614
D	no76	2.47431e+06	2.88185	0.00396295	14.9817	0.0667481
D	no77	4.1737e+06	4.85968	1.19575e-06	14.9907	0.0667079
D	no78	37562	0.0437517	0.965103	14.9797	0.066757
D	no79	1.46379e+06	1.70429	0.0883612	14.9921	0.0667016
D	no80	34626.7	0.0403308	0.96783	14.9811	0.066751
D	no81	178101	0.207462	0.835654	14.9779	0.0667649
D	no82	423238	0.492993	0.62203	14.979	0.0667601
D	no83	1.10571e+06	1.2845	0.198999	13.9852	0.0715039
D	no84	83101	0.0965388	0.923095	13.9851	0.0715045
D	no85	539700	0.626939	0.530715	13.9866	0.0714971
D	no86	1.27757e+06	1.47973	0.13898	12.9882	0.0769932
D	no87	1.32205e+06	1.53153	0.125675	12.9835	0.0770208
D	no88	614661	0.711803	0.476605	12.9926	0.076967
D	no89	286746	0.332155	0.73978	12.9854	0.0770094
D	no90	3.1529e+06	3.63791	0.000276407	11.9983	0.0833453
D	no91	-161985	-0.186982	0.851679	11.9882	0.0834152
D	no92	109464	0.126348	0.899459	11.9896	0.0834055
D	no93	1.01485e+06	1.16647	0.243457	10.9929	0.0909678
D	no94	2.19361e+06	2.52147	0.0117039	10.9918	0.0909767
D	no95	1.04923e+06	1.20619	0.227776	10.9892	0.0909988
D	no96	2.62359e+06	3.01587	0.00256959	10.9906	0.0909868
D	no97	199842	0.229696	0.818334	10.9932	0.0909652
D	no98	316180	0.363442	0.716283	10.9915	0.0909796
D	no99	-149653	-0.17202	0.863426	10.9918	0.0909771
D	no100	1.06327e+06	1.22227	0.221638	10.9903	0.0909892
D	no101	2.77758e+06	3.17712	0.00149251	9.99109	0.100089
D	no102	1.35298e+06	1.54726	0.121837	9.99557	0.100044
D	no103	3.39725e+06	3.88576	0.000102747	9.99198	0.10008
D	no104	960190	1.09795	0.272255	9.99759	0.100024
D	no105	-209947	-0.23865	0.811382	8.99369	0.111189
D	no106	3.64274e+06	4.14075	3.49358e-05	8.99377	0.111188
D	no107	1.27738e+06	1.4519	0.146564	8.99521	0.11117
D	no108	301071	0.342236	0.732181	8.99351	0.111191
D	no109	371091	0.42174	0.673225	8.9973	0.111144
D	no110	-158940	-0.179256	0.857741	7.99496	0.125079
D	no111	74818.8	0.0843562	0.932775	7.99992	0.125001
D	no112	873376	0.985019	0.324641	7.99487	0.12508
D	no113	896510	1.01107	0.312009	7.99546	0.125071
D	no114	1.66053e+06	1.87271	0.0611413	7.9956	0.125069
D	no115	4.33094e+06	4.88383	1.05851e-06	7.99728	0.125042
D	no116	2.5445e+06	2.86937	0.00412257	7.99707	0.125046
D	no117	783774	0.883915	0.376766	7.99573	0.125067
D	no118	1.01276e+06	1.14205	0.253463	7.99717	0.125044
D	no119	722457	0.814714	0.415258	7.99673	0.125051
D	no120	973403	1.08647	0.2773	6.99757	0.142907
D	no121	2.79519e+06	3.11934	0.00181834	6.99999	0.142857
D	no122	471213	0.525936	0.598945	6.99789	0.1429
D	no123	2.06968e+06	2.31012	0.0209039	6.99736	0.142911
D	no124	3.04306e+06	3.34931	0.000813491	5.99758	0.166734
D	no125	771461	0.848793	0.396019	6.0019	0.166614
D	no126	5.47463e+06	6.02516	1.75618e-09	5.99844	0.16671
D	no127	-155272	-0.170899	0.864307	5.99754	0.166735
D	no128	403618	0.444182	0.656921	5.99905	0.166693
D	no129	-114979	-0.126531	0.899315	5.99946	0.166682
D	no130	1.0287e+06	1.13189	0.257713	6.0012	0.166633
D	no131	1.03389e+06	1.11458	0.265062	5.00191	0.199924
D	no132	559571	0.603405	0.546254	4.99914	0.200035
D	no133	-142433	-0.153601	0.877928	4.99845	0.200062
D	no134	3.67636e+06	3.96459	7.40961e-05	4.99853	0.200059
D	no135	3.75636e+06	4.05077	5.14818e-05	4.99877	0.200049
D	no136	2.47848e+06	2.67278	0.00753628	4.9986	0.200056
D	no137	92500	0.0997593	0.920538	4.99781	0.200088
D	no138	295180	0.318337	0.750237	4.99805	0.200078
D	no139	606787	0.654312	0.512928	4.99926	0.20003
D	no140	392619	0.409977	0.681833	3.99885	0.250072
D	no141	1.03819e+06	1.08405	0.278373	3.99917	0.250052
D	no142	1.38042e+06	1.44133	0.149527	3.99954	0.250029
D	no143	1.26948e+06	1.32542	0.185066	3.99996	0.250002
D	no144	1.08967e+06	1.13787	0.255207	3.99869	0.250082
D	no145	7.92529e+06	8.27219	1.50376e-16	4.00222	0.249862
D	no146	779880	0.814236	0.415531	4.00006	0.249996
D	no147	6.80581e+06	7.10572	1.28865e-12	3.99996	0.250002
D	no148	21782.2	0.0227174	0.981876	4.00863	0.249462
D	no149	124258	0.129616	0.896873	4.00717	0.249552
D	no150	575431	0.600775	0.548005	4.00013	0.249992
D	no151	156955	0.163826	0.869872	4.00222	0.249862
D	no152	128904	0.134595	0.892935	3.99933	0.250042
D	no153	401856	0.395568	0.692433	3.0003	0.3333
D	no154	5.47436e+06	5.38914	7.25964e-08	2.99982	0.333353
D	no155	2.11893e+06	2.08603	0.0370046	2.99958	0.33338
D	no156	5.57725e+06	5.48831	4.16884e-08	3.00214	0.333096
D	no157	891000	0.8772	0.380402	2.99934	0.333406
D	no158	409356	0.402951	0.686994	3.0003	0.3333
D	no159	7.759e+06	7.63883	2.41776e-14	2.99934	0.333406
D	no160	1.63243e+06	1.60708	0.108072	2.99958	0.33338
D	no161	-386354	-0.380233	0.703782	3.00151	0.333166
D	no162	-102934	-0.101318	0.9193	3.00062	0.333264
D	no163	8.13071e+06	8.00285	1.36747e-15	3.00079	0.333245
D	no164	3.40522e+06	3.35141	0.000807348	3.00126	0.333194
D	no165	-231141	-0.227543	0.820007	2.99982	0.333353
D	no166	2.70757e+06	2.66435	0.00772749	3.00224	0.333085
D	no167	-139572	-0.137405	0.890714	2.99958	0.33338
D	no168	6.035e+06	5.14551	2.72453e-07	1.99978	0.500055
D	no169	2.82e+06	2.40437	0.0162207	1.99978	0.500055
D	no170	818718	0.697882	0.485269	2.00074	0.499816
D	no171	112856	0.0962105	0.923356	2.00026	0.499935
D	no172	1.36507e+06	1.1631	0.244821	2.00245	0.499389
D	no173	2.277e+06	1.9414	0.0522414	1.99978	0.500055
D	no174	1.332e+06	1.13568	0.256121	1.99978	0.500055
D	no175	2.977e+06	2.53823	0.0111584	1.99978	0.500055
D	no176	1.05179e+07	8.96658	3.6768e-19	2.00026	0.499935
D	no177	1.323e+06	1.12801	0.259348	1.99978	0.500055
D	no178	1.189e+06	1.01376	0.310727	1.99978	0.500055
D	no179	1.02898e+07	8.76527	2.20474e-18	2.0034	0.499152
D	no180	-575426	-0.490438	0.623836	2.00123	0.499693
D	no181	268922	0.229105	0.818793	2.00294	0.499265
D	no182	804856	0.686147	0.492638	2.00026	0.499935
D	no183	198856	0.169526	0.865387	2.00026	0.499935
D	no184	233000	0.198659	0.842534	1.99978	0.500055
D	no185	0
E	Intercept	453079	0.17301	0.862646	0
E	sex	143372	3.28576	0.00101933	1.08239	0.923878
E	insu	181000	2.34426	0.0190777	1.07865	0.927083
E	ty_dum1	1.54281e+06	21.1948	2.64236e-98	1.92074	0.520631
E	ty_dum2	706549	13.3387	2.30294e-40	1.56039	0.640866
E	no1	-51208.9	-0.0195525	0.984401	1503.65	0.00066505
E	no2	56873.4	0.0217094	0.98268	854.185	0.00117071
E	no3	3.22846e+06	1.23206	0.217947	547.612	0.00182611
E	no4	-53881.3	-0.0205606	0.983596	541.195	0.00184776
E	no5	-8432.86	-0.00321782	0.997433	526.31	0.00190002
E	no6	1.97057e+06	0.751959	0.452087	513.202	0.00194855
E	no7	-272804	-0.104089	0.9171	476.759	0.0020975
E	no8	88075.3	0.0336015	0.973195	446.727	0.0022385
E	no9	320047	0.122104	0.902818	444.814	0.00224813
E	no10	-66084.8	-0.0252009	0.979895	310.698	0.00321855
E	no11	202323	0.0771448	0.938509	301.136	0.00332076
E	no12	54607.3	0.0208204	0.983389	289.579	0.00345329
E	no13	1.18813e+06	0.4529	0.650627	247.055	0.00404768
E	no14	1.39925e+06	0.533285	0.593844	227.662	0.00439248
E	no15	1.60449e+06	0.61146	0.540904	221.843	0.00450769
E	no16	733122	0.279372	0.779963	216.986	0.0046086
E	no17	-392493	-0.149559	0.881114	208.214	0.00480275
E	no18	698403	0.266094	0.790171	201.413	0.00496491
E	no19	3.66374e+06	1.39584	0.162782	196.53	0.00508828
E	no20	1.71608e+06	0.653704	0.513312	193.651	0.00516393
E	no21	2.72216e+06	1.03703	0.299738	191.659	0.00521759
E	no22	931647	0.354865	0.722695	179.936	0.00555754
E	no23	1.75081e+06	0.66677	0.504929	167.209	0.00598053
E	no24	706452	0.268939	0.78798	156.491	0.00639016
E	no25	1.77079e+06	0.674147	0.500228	154.506	0.00647223
E	no26	1.0494e+07	3.99401	6.52647e-05	147.675	0.00677161
E	no27	-267687	-0.101874	0.918858	137.805	0.00725663
E	no28	-708092	-0.26945	0.787587	133.874	0.00746968
E	no29	2.10297e+06	0.800264	0.42357	133.868	0.00747003
E	no30	133634	0.0508458	0.959449	130.934	0.00763745
E	no31	808620	0.307632	0.758367	126.006	0.00793614
E	no32	1.84925e+06	0.703457	0.481782	124.047	0.00806146
E	no33	4.46276e+06	1.69752	0.0896182	121.086	0.00825856
E	no34	177525	0.0675179	0.94617	118.136	0.00846485
E	no35	4.30136e+06	1.6358	0.101903	114.179	0.00875817
E	no36	724554	0.275461	0.782965	109.273	0.00915138
E	no37	4.28521e+06	1.62915	0.103301	108.277	0.00923555
E	no38	1.34049e+06	0.509578	0.610354	104.314	0.00958644
E	no39	524465	0.199362	0.841982	104.324	0.00958548
E	no40	665469	0.252869	0.800373	97.4168	0.0102652
E	no41	5.68832e+06	2.16145	0.0306755	96.4215	0.0103711
E	no42	1.32485e+06	0.503229	0.614811	93.4963	0.0106956
E	no43	548738	0.208448	0.834882	91.483	0.010931
E	no44	777959	0.2955	0.767616	90.4968	0.0110501
E	no45	506549	0.1924	0.847432	89.5049	0.0111726
E	no46	3.53126e+06	1.34103	0.179932	86.5345	0.0115561
E	no47	8065.51	0.0030612	0.997558	79.6168	0.0125602
E	no48	854550	0.324349	0.745678	79.6114	0.012561
E	no49	606072	0.230013	0.818085	78.6257	0.0127185
E	no50	5.46442e+06	2.0729	0.0381981	73.6749	0.0135731
E	no51	5.26428e+06	1.99692	0.045851	72.6743	0.01376
E	no52	-127046	-0.0481745	0.961578	68.7063	0.0145547
E	no53	2.36897e+06	0.898151	0.369119	67.7215	0.0147664
E	no54	900673	0.341457	0.732765	67.7282	0.0147649
E	no55	684482	0.259466	0.795279	66.7368	0.0149842
E	no56	584705	0.221626	0.824608	65.7402	0.0152114
E	no57	1.03806e+06	0.393101	0.69425	58.796	0.017008
E	no58	175533	0.0664573	0.947015	57.8117	0.0172975
E	no59	1.37391e+07	5.20236	1.99284e-07	57.7964	0.0173021
E	no60	-651309	-0.246459	0.80533	54.8367	0.018236
E	no61	5.03552e+06	1.90508	0.0567881	52.8339	0.0189273
E	no62	42971.8	0.016254	0.987032	51.8431	0.019289
E	no63	2.09338e+06	0.791812	0.428483	51.8436	0.0192888
E	no64	908961	0.343763	0.731029	51.8581	0.0192834
E	no65	6.01482e+06	2.27511	0.0229127	51.8422	0.0192893
E	no66	625934	0.236675	0.812912	49.8514	0.0200596
E	no67	3.17183e+06	1.19934	0.230413	49.8493	0.0200605
E	no68	7.77903e+06	2.94012	0.00328574	47.8635	0.0208928
E	no69	2.95296e+06	1.11587	0.264494	46.8659	0.0213375
E	no70	1.11848e+06	0.422643	0.672562	46.8681	0.0213365
E	no71	-252978	-0.0955828	0.923853	46.8789	0.0213316
E	no72	2.16269e+06	0.816763	0.414077	44.8868	0.0222783
E	no73	3.60756e+06	1.36255	0.173046	44.8792	0.022282
E	no74	1.58353e+06	0.598085	0.549792	44.8797	0.0222818
E	no75	142775	0.0538957	0.957019	42.891	0.0233149
E	no76	1.24318e+06	0.468999	0.639077	40.9038	0.0244476
E	no77	2.89999e+06	1.09333	0.274265	38.914	0.0256977
E	no78	3.3774e+06	1.2733	0.202929	38.9152	0.0256969
E	no79	463085	0.174585	0.861408	38.9157	0.0256966
E	no80	834278	0.314488	0.753155	38.9252	0.0256903
E	no81	1.74793e+06	0.658729	0.51008	37.9224	0.0263696
E	no82	5.0711e+06	1.91057	0.0560789	36.9209	0.0270849
E	no83	250252	0.0942729	0.924894	36.9294	0.0270787
E	no84	7.66052e+06	2.88504	0.00391909	35.9252	0.0278356
E	no85	3.04636e+06	1.14726	0.251293	35.9273	0.027834
E	no86	29525.4	0.0111149	0.991132	34.9303	0.0286284
E	no87	3.08554e+06	1.16158	0.245426	34.9293	0.0286292
E	no88	1.07101e+06	0.403013	0.686944	33.9339	0.0294691
E	no89	-383254	-0.144217	0.885331	33.9334	0.0294695
E	no90	9.72173e+06	3.65797	0.000255065	33.9385	0.029465
E	no91	152956	0.0575246	0.954128	32.9438	0.0303548
E	no92	301151	0.11326	0.909826	32.943	0.0303555
E	no93	5.83888e+06	2.19606	0.0281024	32.9397	0.0303585
E	no94	700422	0.263299	0.792324	31.9455	0.0313033
E	no95	1.15699e+06	0.434722	0.66377	30.9462	0.0323141
E	no96	8.50742e+06	3.19627	0.00139496	30.9517	0.0323084
E	no97	-270779	-0.101631	0.919051	28.9497	0.0345427
E	no98	1.8717e+06	0.702447	0.482411	28.9543	0.0345371
E	no99	-661954	-0.248259	0.803937	27.9606	0.0357647
E	no100	1.40696e+06	0.527344	0.597962	26.9597	0.0370924
E	no101	1.65999e+07	6.22141	5.05355e-10	26.963	0.0370878
E	no102	-280511	-0.105145	0.916262	26.9565	0.0370968
E	no103	531539	0.199069	0.842211	25.9654	0.0385128
E	no104	-44064.1	-0.016491	0.986843	24.9636	0.0400583
E	no105	96848.1	0.0362401	0.971091	24.971	0.0400465
E	no106	5.42193e+06	2.02873	0.0425025	24.9741	0.0400415
E	no107	2.19317e+06	0.820015	0.41222	23.9705	0.0417179
E	no108	1.23866e+06	0.463138	0.643272	23.9694	0.0417199
E	no109	1.32147e+06	0.493619	0.621582	22.9735	0.0435284
E	no110	3.66725e+06	1.36991	0.170733	22.9717	0.0435318
E	no111	1.95695e+06	0.729434	0.465747	20.9773	0.0476705
E	no112	665435	0.248028	0.804116	20.9784	0.0476682
E	no113	638265	0.23791	0.811954	20.9767	0.047672
E	no114	678558	0.252605	0.800577	19.9803	0.0500493
E	no115	4.96314e+06	1.84749	0.0646952	19.983	0.0500426
E	no116	96451.5	0.0359061	0.971358	19.9799	0.0500502
E	no117	5.58603e+06	2.07961	0.0375777	19.9781	0.0500548
E	no118	554739	0.206225	0.836618	18.9825	0.05268
E	no119	2.55847e+06	0.951167	0.341535	18.9805	0.0526857
E	no120	2.27832e+06	0.846972	0.397024	18.9823	0.0526805
E	no121	1.58226e+06	0.587281	0.557023	17.9857	0.0555999
E	no122	1.46686e+06	0.544457	0.586135	17.9852	0.0556013
E	no123	3.38475e+06	1.25643	0.208977	17.9819	0.0556115
E	no124	1.06944e+07	3.96957	7.23271e-05	17.9842	0.0556044
E	no125	3.1796e+06	1.17822	0.238725	16.9843	0.0588777
E	no126	170046	0.063015	0.949755	16.9828	0.0588831
E	no127	5.72739e+06	2.12232	0.0338267	16.9845	0.0588771
E	no128	-62668.3	-0.0231771	0.981509	15.9859	0.0625549
E	no129	3.23976e+06	1.19815	0.230876	15.9868	0.0625517
E	no130	2.44347e+06	0.90364	0.366201	15.9877	0.0625483
E	no131	2.12842e+06	0.783323	0.433449	13.9927	0.071466
E	no132	509925	0.187671	0.851137	13.9922	0.0714684
E	no133	472773	0.174008	0.861861	13.9905	0.0714769
E	no134	9.12406e+06	3.35794	0.000787157	13.9926	0.0714664
E	no135	-41288.1	-0.0151511	0.987912	12.9924	0.0769678
E	no136	3.40929e+06	1.25114	0.210901	12.9911	0.0769757
E	no137	2.38192e+06	0.873897	0.382188	12.9977	0.0769365
E	no138	1.11367e+06	0.408657	0.682797	12.9935	0.0769614
E	no139	217538	0.079551	0.936595	11.9937	0.0833774
E	no140	356443	0.130351	0.89629	11.9928	0.0833832
E	no141	541297	0.19794	0.843095	11.9943	0.0833727
E	no142	338628	0.12382	0.901459	11.9959	0.0833615
E	no143	8.07308e+06	2.95201	0.00316183	11.9954	0.0833655
E	no144	4.93073e+06	1.80314	0.0713853	11.9932	0.0833809
E	no145	1.22144e+06	0.444807	0.656465	10.9954	0.0909472
E	no146	2.21253e+06	0.805778	0.420383	10.9939	0.0909591
E	no147	941725	0.342949	0.731642	10.995	0.0909501
E	no148	9.88148e+06	3.59777	0.000321962	10.9998	0.0909106
E	no149	2.28423e+06	0.831891	0.405483	10.9939	0.0909592
E	no150	1.65978e+07	6.0146	1.84386e-09	9.99456	0.100054
E	no151	651950	0.2362	0.813281	9.99877	0.100012
E	no152	2.13187e+06	0.772506	0.439827	9.99532	0.100047
E	no153	-314433	-0.113943	0.909284	9.99439	0.100056
E	no154	5.81395e+06	2.10648	0.0351785	9.99776	0.100022
E	no155	1.24088e+06	0.449599	0.653006	9.99733	0.100027
E	no156	5.76521e+06	2.08907	0.036718	9.99544	0.100046
E	no157	86302.1	0.0312704	0.975054	9.99662	0.100034
E	no158	901628	0.324702	0.745411	8.99573	0.111164
E	no159	464782	0.167354	0.867093	8.99864	0.111128
E	no160	817203	0.291957	0.770324	7.99854	0.125023
E	no161	581386	0.20768	0.835481	8.00067	0.12499
E	no162	268162	0.0958074	0.923675	7.99805	0.12503
E	no163	303696	0.108504	0.913598	7.9979	0.125033
E	no164	6.67921e+06	2.38646	0.0170236	7.99708	0.125046
E	no165	182588	0.0652386	0.947985	7.99692	0.125048
E	no166	4.88161e+06	1.74377	0.0812192	8.00085	0.124987
E	no167	714020	0.255108	0.798643	7.99761	0.125037
E	no168	230096	0.0813654	0.935152	6.99851	0.142888
E	no169	828676	0.293012	0.769517	6.99951	0.142867
E	no170	647751	0.229046	0.818836	6.99905	0.142877
E	no171	179415	0.0634382	0.949418	6.99976	0.142862
E	no172	5.60785e+06	1.98315	0.0473687	6.99764	0.142905
E	no173	3.98495e+06	1.40907	0.158835	6.99921	0.142873
E	no174	1.79807e+06	0.63576	0.524942	6.99996	0.142858
E	no175	2.44491e+06	0.864587	0.387279	6.99807	0.142896
E	no176	2.47212e+06	0.874235	0.382004	6.99766	0.142905
E	no177	256278	0.0906154	0.927799	6.99981	0.142861
E	no178	1.39401e+06	0.486023	0.626958	5.99973	0.166674
E	no179	851223	0.296808	0.766617	5.9986	0.166706
E	no180	-787432	-0.274564	0.783655	5.99866	0.166704
E	no181	203572	0.0709748	0.943419	5.99986	0.166671
E	no182	890832	0.310526	0.756165	6.00218	0.166606
E	no183	173533	0.0605044	0.951755	5.99935	0.166685
E	no184	933353	0.325427	0.744863	5.99929	0.166686
E	no185	3.54701e+06	1.23658	0.216263	6.00064	0.166649
E	no186	1.0959e+06	0.382121	0.702377	5.99863	0.166705
E	no187	2.28674e+06	0.797233	0.425328	6.00035	0.166657
E	no188	2.134e+06	0.74408	0.456839	5.99879	0.1667
E	no189	5.73382e+06	1.9993	0.0455939	5.9986	0.166706
E	no190	1.44294e+06	0.503065	0.614926	6.00014	0.166663
E	no191	967859	0.337478	0.735761	5.99856	0.166707
E	no192	725515	0.252955	0.800306	5.99958	0.166678
E	no193	727367	0.248492	0.803757	4.99936	0.200025
E	no194	-35856.4	-0.0122487	0.990227	5.00023	0.199991
E	no195	4.44184e+06	1.51753	0.129153	4.99902	0.200039
E	no196	271210	0.0926539	0.92618	4.99939	0.200024
E	no197	8.80553e+06	3.00837	0.00263073	4.99896	0.200042
E	no198	3.06133e+06	1.04561	0.295756	5.00162	0.199935
E	no199	-376907	-0.128771	0.897541	4.9988	0.200048
E	no200	1.4589e+07	4.82594	1.40674e-06	3.99953	0.25003
E	no201	1.86046e+06	0.615419	0.538287	3.99962	0.250024
E	no202	4.70646e+06	1.5569	0.119514	3.99933	0.250042
E	no203	2.26137e+06	0.748043	0.454445	3.99954	0.250029
E	no204	380791	0.125966	0.899761	3.99933	0.250042
E	no205	6.02974e+06	1.99436	0.04613	4.00046	0.249971
E	no206	5.13371e+06	1.69802	0.0895245	4.00036	0.249978
E	no207	2.26849e+06	0.750345	0.453059	4.00013	0.249992
E	no208	1.61733e+06	0.535002	0.592656	3.99953	0.25003
E	no209	4.21174e+06	1.39305	0.163625	4.00046	0.249971
E	no210	1.03333e+06	0.341819	0.732491	3.99953	0.25003
E	no211	6.91312e+06	2.28612	0.0222604	4.00193	0.249879
E	no212	4.56133e+06	1.50869	0.131398	4.0004	0.249975
E	no213	2.67712e+06	0.885564	0.375866	3.99962	0.250024
E	no214	3.91833e+06	1.29602	0.194989	4.0004	0.249975
E	no215	3.48779e+06	1.15376	0.248614	3.99933	0.250042
E	no216	4.1935e+06	1.30789	0.190929	2.99962	0.333376
E	no217	1.29974e+06	0.405311	0.685255	3.0005	0.333278
E	no218	8.12419e+06	2.53358	0.0113003	3.00019	0.333312
E	no219	5.48687e+06	1.71112	0.0870791	3.00017	0.333314
E	no220	1.95223e+06	0.608746	0.542702	3.00088	0.333235
E	no221	2.72837e+06	0.850617	0.394995	3.0019	0.333122
E	no222	7.19692e+06	2.24409	0.0248407	3.00103	0.333219
E	no223	780372	0.243347	0.80774	3.0006	0.333266
E	no224	5.70342e+06	1.7784	0.0753582	3.00103	0.333219
E	no225	2.08037e+06	0.648779	0.516491	3.00017	0.333314
E	no226	-482500	-0.150485	0.880384	2.99962	0.333376
E	no227	1.795e+06	0.484831	0.627803	1.99987	0.500032
E	no228	790372	0.213465	0.830967	2.00015	0.499962
E	no229	-900894	-0.243277	0.807794	2.00079	0.499802
E	no230	1.56337e+06	0.422239	0.672856	2.00015	0.499962
E	no231	231372	0.0624895	0.950174	2.00015	0.499962
E	no232	4.30573e+06	1.1628	0.244929	2.00051	0.499874
E	no233	2.67e+06	0.721013	0.470912	2.00074	0.499814
E	no234	1.4189e+07	3.83246	0.000127367	1.99987	0.500032
E	no235	2.3117e+07	6.24393	4.37845e-10	1.99987	0.500032
E	no236	7.87637e+06	2.12727	0.0334135	2.00015	0.499962
E	no237	1.84724e+07	4.98798	6.16736e-07	2.00102	0.499746
E	no238	725921	0.196039	0.844582	2.00054	0.499866
E	no239	7.112e+06	1.92096	0.0547552	1.99987	0.500032
E	no240	1.04037e+06	0.280986	0.778725	2.00015	0.499962
E	no241	476000	0.128568	0.897701	1.99987	0.500032
E	no242	61371.9	0.0165755	0.986776	2.00015	0.499962
E	no243	2.17092e+06	0.586271	0.557702	2.00054	0.499866
E	no244	3.21e+06	0.866836	0.386045	2.00074	0.499814
E	no245	3.54837e+06	0.958353	0.3379	2.00015	0.499962
E	no246	385106	0.103994	0.917176	2.00079	0.499802
E	no247	-1.90427e+06	-0.514263	0.607076	2.00051	0.499874
E	no248	2.58307e+07	6.97581	3.16437e-12	2.00051	0.499874
E	no249	-1.34689e+06	-0.363714	0.716076	2.00079	0.499802
E	no250	833372	0.225079	0.821921	2.00015	0.499962
E	no251	260000	0.0702263	0.944014	1.99987	0.500032
E	no252	7.363e+06	1.98875	0.0467459	1.99987	0.500032
E	no253	738000	0.199335	0.842004	1.99987	0.500032
E	no254	3.69837e+06	0.998865	0.317876	2.00015	0.499962
E	no255	1.2744e+07	3.44217	0.000578596	1.99987	0.500032
E	no256	1.078e+06	0.291169	0.770926	1.99987	0.500032
E	no257	0
F	Intercept	6.40401e+06	1.49468	0.135047	0
F	sex	200459	1.80761	0.070714	1.10449	0.905396
F	insu	81579.6	0.461065	0.644767	1.07916	0.926651
F	ty_dum1	1.90319e+06	8.4169	4.71111e-17	4.45878	0.224277
F	ty_dum2	1.05241e+06	4.89509	1.00639e-06	4.22234	0.236836
F	no1	-5.88289e+06	-1.37373	0.169573	549.76	0.00181898
F	no2	-6.23086e+06	-1.45399	0.145998	338.687	0.00295258
F	no3	-487442	-0.113663	0.909508	223.486	0.00447456
F	no4	-1.08973e+06	-0.254079	0.799442	220.719	0.00453064
F	no5	-2.7529e+06	-0.642081	0.520843	216.815	0.00461222
F	no6	-3.98431e+06	-0.928892	0.35298	194.366	0.00514493
F	no7	-4.94748e+06	-1.15324	0.248856	181.146	0.00552041
F	no8	499815	0.116483	0.907273	178.357	0.00560673
F	no9	-7.07358e+06	-1.64686	0.0996352	130.612	0.00765626
F	no10	-6.55797e+06	-1.526	0.127059	120.057	0.00832939
F	no11	-6.41434e+06	-1.49257	0.135598	112.256	0.0089082
F	no12	1.63725e+06	0.380827	0.703344	108.434	0.00922222
F	no13	1.22369e+06	0.284582	0.775973	105.535	0.00947555
F	no14	2.55044e+06	0.593077	0.55315	99.6698	0.0100331
F	no15	-5.71409e+06	-1.32861	0.184023	98.7083	0.0101309
F	no16	-5.90625e+06	-1.37286	0.169844	94.8374	0.0105444
F	no17	-5.85154e+06	-1.36047	0.173728	94.7916	0.0105495
F	no18	-6.86636e+06	-1.59578	0.110586	89.9417	0.0111183
F	no19	-5.18033e+06	-1.20406	0.228609	88.9373	0.0112439
F	no20	-6.38538e+06	-1.48354	0.13798	86.0495	0.0116212
F	no21	-6.63258e+06	-1.53982	0.123654	75.281	0.0132836
F	no22	-5.92622e+06	-1.37616	0.168818	75.2441	0.0132901
F	no23	-6.48329e+06	-1.50489	0.132402	72.3284	0.0138258
F	no24	-5.61863e+06	-1.30409	0.192251	71.3453	0.0140163
F	no25	7.16703e+06	1.6625	0.09646	70.4328	0.0141979
F	no26	-6.79419e+06	-1.57546	0.115199	64.4997	0.0155039
F	no27	-5.59878e+06	-1.29839	0.1942	63.4894	0.0157507
F	no28	-6.01013e+06	-1.39251	0.163817	58.602	0.0170643
F	no29	-5.90036e+06	-1.36669	0.171771	54.6239	0.018307
F	no30	-5.66836e+06	-1.3128	0.189296	54.6362	0.0183029
F	no31	-3.48101e+06	-0.805707	0.420442	51.6886	0.0193466
F	no32	4.22802e+06	0.977532	0.328342	47.7681	0.0209345
F	no33	-6.67669e+06	-1.54331	0.122804	45.7705	0.0218481
F	no34	-5.89179e+06	-1.36172	0.173335	45.7819	0.0218427
F	no35	2.93169e+06	0.677344	0.498212	43.7901	0.0228362
F	no36	-6.09807e+06	-1.40857	0.15901	42.7986	0.0233652
F	no37	-931287	-0.215071	0.829719	42.8161	0.0233557
F	no38	909750	0.210048	0.833637	41.8227	0.0239105
F	no39	-5.43366e+06	-1.2544	0.20974	40.8183	0.0244988
F	no40	2.37778e+06	0.54893	0.583072	40.8184	0.0244988
F	no41	-5.02126e+06	-1.15869	0.246625	39.8388	0.0251012
F	no42	-7.0907e+06	-1.63584	0.101922	38.8414	0.0257457
F	no43	-6.28538e+06	-1.45003	0.1471	38.8428	0.0257448
F	no44	-2.65599e+06	-0.612305	0.540358	36.861	0.0271289
F	no45	-5.50688e+06	-1.26921	0.204414	35.8614	0.0278851
F	no46	2.80519e+06	0.646142	0.51821	34.8838	0.0286666
F	no47	-5.82911e+06	-1.3426	0.179448	34.8872	0.0286638
F	no48	4.57909e+06	1.05469	0.291606	34.887	0.028664
F	no49	-6.32389e+06	-1.4561	0.145413	33.8875	0.0295094
F	no50	-6.70798e+06	-1.54451	0.122513	33.8887	0.0295083
F	no51	4.30288e+06	0.9905	0.321967	32.8826	0.0304113
F	no52	1.18639e+06	0.272785	0.785027	30.9081	0.032354
F	no53	-3.48305e+06	-0.800794	0.423281	30.9127	0.0323491
F	no54	2.5156e+06	0.578286	0.563091	30.9212	0.0323403
F	no55	-4.45941e+06	-1.02444	0.305666	29.9352	0.0334055
F	no56	-6.0847e+06	-1.39826	0.162082	29.9158	0.0334272
F	no57	-5.93925e+06	-1.36488	0.172337	29.9138	0.0334294
F	no58	-6.50047e+06	-1.49293	0.135504	28.9225	0.0345752
F	no59	1.7168e+07	3.94105	8.19808e-05	28.9495	0.0345429
F	no60	5.50877e+06	1.26509	0.205884	28.9262	0.0345708
F	no61	1.23948e+06	0.28449	0.776044	27.9281	0.0358062
F	no62	-5.63428e+06	-1.29334	0.19594	27.9221	0.0358139
F	no63	-5.81893e+06	-1.33488	0.181964	26.9262	0.0371385
F	no64	-6.61246e+06	-1.51629	0.129495	26.9483	0.037108
F	no65	-1.80596e+06	-0.413854	0.678995	25.9492	0.0385369
F	no66	-5.53287e+06	-1.2671	0.205164	24.9468	0.0400853
F	no67	3.09831e+06	0.708679	0.478549	23.9701	0.0417186
F	no68	-3.35384e+06	-0.767252	0.44296	23.9623	0.0417322
F	no69	7.33672e+06	1.67664	0.0936602	22.9722	0.043531
F	no70	-6.0422e+06	-1.38002	0.167629	21.9565	0.0455446
F	no71	-5.66352e+06	-1.29331	0.19595	21.9639	0.0455293
F	no72	-3.2754e+06	-0.747823	0.454594	21.9721	0.0455122
F	no73	-6.412e+06	-1.46425	0.143174	21.9633	0.0455305
F	no74	782649	0.178503	0.858333	20.9729	0.0476806
F	no75	2.16723e+06	0.494202	0.62118	20.9807	0.047663
F	no76	-1.14095e+06	-0.260211	0.794709	20.9749	0.0476761
F	no77	1.61158e+07	3.66979	0.000244697	19.9906	0.0500236
F	no78	2.54628e+06	0.579965	0.561958	19.9809	0.0500479
F	no79	-4.31811e+06	-0.983772	0.325264	19.9712	0.050072
F	no80	-4.49856e+06	-1.02464	0.305573	19.9808	0.0500481
F	no81	-6.14345e+06	-1.39944	0.16173	19.9767	0.0500584
F	no82	2.53071e+06	0.576313	0.564424	19.9883	0.0500294
F	no83	-5.48479e+06	-1.24944	0.211551	19.9755	0.0500613
F	no84	-836195	-0.190273	0.849101	18.9692	0.052717
F	no85	-5.18595e+06	-1.17953	0.23823	18.9857	0.0526712
F	no86	-6.14585e+06	-1.39842	0.162035	18.9706	0.0527133
F	no87	-5.3633e+06	-1.21823	0.223179	17.9818	0.0556117
F	no88	-1.12227e+06	-0.254914	0.798798	17.982	0.0556113
F	no89	-120810	-0.0274367	0.978112	17.9877	0.0555935
F	no90	-2.95156e+06	-0.669066	0.503477	16.9954	0.0588394
F	no91	1.26965e+06	0.287864	0.77346	16.9887	0.0588627
F	no92	3.14567e+07	7.13281	1.09038e-12	16.9853	0.0588745
F	no93	-1.75136e+06	-0.397094	0.691311	16.9875	0.0588666
F	no94	-2.4408e+06	-0.553372	0.580028	16.9901	0.0588577
F	no95	3.002e+07	6.79068	1.21534e-11	16.0029	0.0624888
F	no96	-3.46061e+06	-0.783051	0.433626	15.993	0.0625274
F	no97	2.01059e+06	0.45484	0.64924	16.0005	0.0624981
F	no98	-148483	-0.0335956	0.973201	15.9953	0.0625184
F	no99	-3.58151e+06	-0.808484	0.418842	15.0002	0.066666
F	no100	7.64169e+06	1.72557	0.084473	14.9906	0.0667083
F	no101	-511022	-0.115371	0.908154	14.9964	0.0666825
F	no102	-944094	-0.213155	0.831212	14.9949	0.0666895
F	no103	-5.88922e+06	-1.32949	0.183733	14.9986	0.0666729
F	no104	-2.91416e+06	-0.658123	0.510482	14.9871	0.066724
F	no105	-3.73693e+06	-0.843607	0.39892	14.9988	0.0666721
F	no106	1.07747e+07	2.4328	0.0150097	14.9936	0.0666952
F	no107	1.84327e+07	4.1601	3.22216e-05	15.0063	0.0666388
F	no108	2.05017e+06	0.461634	0.644359	14.0013	0.0714222
F	no109	-6.23159e+06	-1.40287	0.160704	14.0071	0.0713922
F	no110	9.57308e+06	2.15539	0.0311677	14.0035	0.0714109
F	no111	-3.44004e+06	-0.774878	0.43844	13.9909	0.0714752
F	no112	2.68172e+06	0.604	0.545865	13.9939	0.0714597
F	no113	-5.64918e+06	-1.27256	0.203221	13.9895	0.0714822
F	no114	3.43893e+06	0.774313	0.438774	14.0023	0.0714168
F	no115	-1.77706e+06	-0.400262	0.688977	13.9927	0.0714661
F	no116	6.82446e+06	1.53657	0.124447	14.0029	0.0714139
F	no117	3.50104e+06	0.786247	0.431752	12.9946	0.0769549
F	no118	-2.81963e+06	-0.632977	0.526771	13.0046	0.0768961
F	no119	-4.51998e+06	-1.01495	0.310167	12.9978	0.0769361
F	no120	-5.61967e+06	-1.2617	0.207102	13.0016	0.0769134
F	no121	-6.06159e+06	-1.36077	0.173633	13.0044	0.0768969
F	no122	1.33241e+07	2.98069	0.00288665	12.0063	0.0832897
F	no123	-5.33323e+06	-1.19374	0.232625	11.9931	0.0833816
F	no124	-3.38168e+06	-0.756557	0.449343	12.0046	0.0833017
F	no125	4.36473e+06	0.976473	0.328866	12.0049	0.0832992
F	no126	-3.28986e+06	-0.736315	0.461566	11.9947	0.0833698
F	no127	-235839	-0.0527584	0.957926	12.0064	0.0832887
F	no128	1.34227e+06	0.3003	0.763958	12.0041	0.0833045
F	no129	-5.49955e+06	-1.22534	0.220492	11.0047	0.0908701
F	no130	4437.84	0.000989147	0.999211	10.9966	0.090937
F	no131	-308601	-0.0687371	0.945201	11.0116	0.0908134
F	no132	5.49224e+06	1.22399	0.220999	10.9996	0.0909124
F	no133	2.51895e+07	5.61151	2.08869e-08	11.0082	0.090841
F	no134	3.66471e+06	0.81228	0.416661	10.0095	0.0999051
F	no135	-4.52059e+06	-1.00252	0.316129	9.9988	0.100012
F	no136	2.2363e+07	4.95701	7.3405e-07	10.0084	0.0999159
F	no137	6.92322e+06	1.53492	0.124853	10.0044	0.099956
F	no138	-3.95653e+06	-0.877097	0.380467	10.0064	0.0999361
F	no139	605982	0.133475	0.893822	9.01111	0.110974
F	no140	-3.75965e+06	-0.828523	0.407405	9.00204	0.111086
F	no141	-1.43256e+06	-0.315671	0.752263	9.00361	0.111067
F	no142	-1.08765e+06	-0.23964	0.810617	9.00559	0.111042
F	no143	1.68875e+06	0.372082	0.709844	9.00554	0.111043
F	no144	2.42166e+06	0.533427	0.593756	9.01016	0.110986
F	no145	-2.44157e+06	-0.537972	0.590615	9.00482	0.111052
F	no146	-4.70342e+06	-1.03667	0.299929	8.99921	0.111121
F	no147	3.35755e+06	0.739646	0.459541	9.0085	0.111006
F	no148	-3.9271e+06	-0.858655	0.390563	8.0027	0.124958
F	no149	-6.27646e+06	-1.37207	0.170089	8.00584	0.124909
F	no150	1.96842e+06	0.430181	0.667078	8.01057	0.124835
F	no151	-4.64706e+06	-1.01627	0.309541	7.99965	0.125005
F	no152	-6.83938e+06	-1.4953	0.134885	8.00397	0.124938
F	no153	1.64444e+07	3.59532	0.000326405	8.00374	0.124942
F	no154	1.50285e+07	3.28594	0.00102185	8.00278	0.124957
F	no155	1.08263e+07	2.34201	0.0192106	7.00861	0.142682
F	no156	2.53099e+07	5.47677	4.49448e-08	7.00454	0.142765
F	no157	97120.7	0.0210114	0.983237	7.00751	0.142704
F	no158	-4.99387e+06	-1.06515	0.286849	6.0088	0.166423
F	no159	1.80189e+07	3.84375	0.000122329	6.00731	0.166464
F	no160	1.62671e+07	3.47175	0.000520457	6.00147	0.166626
F	no161	-932995	-0.199073	0.842212	6.00437	0.166545
F	no162	-2.0608e+06	-0.439849	0.660061	6.00062	0.166649
F	no163	2.50808e+07	5.35058	9.06804e-08	6.0064	0.166489
F	no164	-1.79746e+06	-0.375736	0.707125	5.0054	0.199784
F	no165	-4.65743e+06	-0.974004	0.330091	5.00101	0.19996
F	no166	1.94362e+07	4.06229	4.91667e-05	5.00685	0.199727
F	no167	-4.18076e+06	-0.873948	0.382179	5.00527	0.19979
F	no168	1.8894e+07	3.94889	7.93473e-05	5.00707	0.199718
F	no169	-613847	-0.128298	0.897917	5.00685	0.199727
F	no170	9.72194e+06	2.03195	0.0421996	5.00687	0.199725
F	no171	8.65457e+06	1.80878	0.0705322	5.00735	0.199706
F	no172	-2.52148e+06	-0.527257	0.598034	5.00212	0.199915
F	no173	-6.76451e+06	-1.41405	0.157394	5.00527	0.19979
F	no174	1.46339e+07	3.05859	0.00223291	5.00687	0.199725
F	no175	-2.59192e+06	-0.524838	0.599714	4.00134	0.249916
F	no176	-5.21892e+06	-1.05627	0.290885	4.00521	0.249675
F	no177	1.51514e+06	0.306814	0.758995	4.00101	0.249937
F	no178	2.40495e+07	4.86833	1.15212e-06	4.00373	0.249767
F	no179	-1.65067e+06	-0.334188	0.738249	4.00266	0.249834
F	no180	-1.88738e+06	-0.382091	0.702406	4.0031	0.249807
F	no181	-5.52847e+06	-1.11982	0.262833	3.99878	0.250076
F	no182	-1.93271e+06	-0.391424	0.695497	3.9999	0.250006
F	no183	2.87082e+07	5.81068	6.51772e-09	4.0047	0.249707
F	no184	2.75076e+06	0.556849	0.57765	4.00353	0.249779
F	no185	-2.22501e+06	-0.450419	0.652423	4.00353	0.249779
F	no186	1.54372e+07	3.12467	0.00178789	4.00445	0.249722
F	no187	-2.53476e+06	-0.513064	0.607924	4.00445	0.249722
F	no188	-5.07894e+06	-1.02744	0.304252	4.00909	0.249433
F	no189	-1.87079e+06	-0.378869	0.704797	4.00023	0.249986
F	no190	4.75083e+06	0.961395	0.33639	4.00634	0.249604
F	no191	-5.33488e+06	-1.01808	0.308678	3.0038	0.332911
F	no192	5.44258e+06	1.03885	0.298912	3.00253	0.333053
F	no193	1.54523e+07	2.94982	0.00319102	3.0018	0.333133
F	no194	1.09745e+07	2.09453	0.0362512	3.00316	0.332983
F	no195	4.50696e+06	0.860177	0.389723	3.00316	0.332983
F	no196	-7.27427e+06	-1.38811	0.165152	3.00413	0.332875
F	no197	-4.45442e+06	-0.850238	0.395224	3.00253	0.333053
F	no198	-4.05222e+06	-0.773561	0.439218	3.0018	0.333133
F	no199	-5.19615e+06	-0.991766	0.321349	3.00283	0.333019
F	no200	8.93584e+06	1.70486	0.0882692	3.00526	0.33275
F	no201	4.73784e+06	0.903926	0.366068	3.00526	0.33275
F	no202	1.27083e+06	0.242621	0.808307	3.00127	0.333192
F	no203	7.83134e+06	1.29429	0.195613	2.00278	0.499306
F	no204	-4.36188e+06	-0.721019	0.470924	2.00205	0.499488
F	no205	-6.91488e+06	-1.14303	0.253068	2.00205	0.499488
F	no206	6.76912e+06	1.11894	0.263209	2.00205	0.499488
F	no207	-2.65546e+06	-0.439131	0.660581	2.00037	0.499906
F	no208	-4.42024e+06	-0.730824	0.464913	2.00118	0.499706
F	no209	2.91334e+06	0.481488	0.630186	2.00278	0.499306
F	no210	-4.17766e+06	-0.690441	0.489941	2.00278	0.499306
F	no211	2.14341e+07	3.54306	0.000398297	2.00205	0.499488
F	no212	-4.00688e+06	-0.662337	0.507779	2.00205	0.499488
F	no213	-5.40788e+06	-0.893923	0.371396	2.00205	0.499488
F	no214	-3.79342e+06	-0.627152	0.530582	2.00141	0.499647
F	no215	-1.96546e+06	-0.325027	0.745171	2.00037	0.499906
F	no216	-300420	-0.0496674	0.960389	2.00141	0.499647
F	no217	-6.318e+06	-1.04498	0.296072	1.9997	0.500075
F	no218	-1.09988e+06	-0.18181	0.855737	2.00205	0.499488
F	no219	0
G	Intercept	2.91071e+06	1.71404	0.0865352	0
G	sex	25250.1	1.04914	0.294125	1.07913	0.926672
G	insu	324184	7.04999	1.84384e-12	1.12244	0.890914
G	ty_dum1	1.14329e+06	29.98	1.82765e-193	2.05321	0.487042
G	ty_dum2	574787	19.0367	3.91405e-80	1.70939	0.585005
G	no1	-2.48823e+06	-1.46487	0.14297	1330.71	0.00075148
G	no2	-2.72834e+06	-1.60612	0.108262	1099.04	0.000909882
G	no3	-2.4008e+06	-1.41329	0.157584	1041.67	0.000959994
G	no4	-619869	-0.364864	0.715216	872.91	0.00114559
G	no5	-1.80463e+06	-1.06203	0.288232	750.398	0.00133263
G	no6	-1.89974e+06	-1.11817	0.263509	715.731	0.00139717
G	no7	-2.32325e+06	-1.3671	0.171608	594.903	0.00168095
G	no8	-2.5445e+06	-1.49715	0.13437	542.877	0.00184204
G	no9	-2.20262e+06	-1.29599	0.194992	532.411	0.00187825
G	no10	-2.35714e+06	-1.38684	0.165506	481.896	0.00207514
G	no11	-2.27305e+06	-1.33729	0.181143	475.252	0.00210415
G	no12	-1.49161e+06	-0.877625	0.380157	473.251	0.00211304
G	no13	-1.47963e+06	-0.870498	0.384038	440.728	0.00226897
G	no14	-2.05058e+06	-1.20625	0.227735	427.372	0.00233988
G	no15	-2.38506e+06	-1.40292	0.160654	411.049	0.0024328
G	no16	-124275	-0.073101	0.941726	409.11	0.00244433
G	no17	-912006	-0.536499	0.591619	404.23	0.00247384
G	no18	-1.867e+06	-1.09803	0.272203	362.841	0.00275603
G	no19	-1.37254e+06	-0.807087	0.419625	337.737	0.00296089
G	no20	-2.50863e+06	-1.475	0.140228	297.875	0.00335711
G	no21	-185157	-0.108867	0.913309	292.02	0.00342443
G	no22	-1.3742e+06	-0.807913	0.41915	279.372	0.00357946
G	no23	-2.02971e+06	-1.19321	0.232799	277.456	0.00360417
G	no24	-2.07999e+06	-1.22289	0.221386	276.427	0.00361759
G	no25	-1.9284e+06	-1.13355	0.256995	261.846	0.00381905
G	no26	-2.92723e+06	-1.72067	0.0853247	253.03	0.00395211
G	no27	-2.51097e+06	-1.47553	0.140084	221.746	0.00450967
G	no28	1.06287e+06	0.624542	0.532278	214.88	0.00465375
G	no29	-1.47084e+06	-0.864292	0.387437	214.865	0.00465408
G	no30	-2.20707e+06	-1.29674	0.194736	206.057	0.00485303
G	no31	-1.6519e+06	-0.97046	0.331828	196.232	0.00509601
G	no32	-1.38093e+06	-0.811161	0.417283	188.385	0.00530828
G	no33	-1.93536e+06	-1.13679	0.255639	186.421	0.0053642
G	no34	-713328	-0.41899	0.675228	186.425	0.00536408
G	no35	-2.14726e+06	-1.26109	0.207289	178.56	0.00560036
G	no36	-1.17409e+06	-0.689442	0.490553	169.704	0.00589262
G	no37	-49209	-0.0288935	0.97695	164.782	0.00606861
G	no38	-2.07628e+06	-1.21878	0.22294	154.95	0.00645369
G	no39	-1.94526e+06	-1.1419	0.25351	152.958	0.00653773
G	no40	-1.91435e+06	-1.12339	0.261283	141.13	0.00708568
G	no41	-2.19172e+06	-1.28622	0.198381	141.118	0.00708628
G	no42	-2.38655e+06	-1.40025	0.161454	133.22	0.00750639
G	no43	-2.63437e+06	-1.54551	0.122239	128.265	0.00779634
G	no44	-2.43063e+06	-1.42592	0.153907	127.279	0.00785674
G	no45	-1.46402e+06	-0.858858	0.390428	126.285	0.00791861
G	no46	-477033	-0.279761	0.779663	117.386	0.0085189
G	no47	-2.06964e+06	-1.21344	0.224976	110.458	0.00905322
G	no48	-1.05386e+06	-0.617802	0.536713	107.489	0.00930331
G	no49	-2.2319e+06	-1.30819	0.190824	105.523	0.00947656
G	no50	3.39356e+06	1.98912	0.0467008	103.518	0.00966013
G	no51	-2.22431e+06	-1.30369	0.192353	103.531	0.00965894
G	no52	-1.74348e+06	-1.02173	0.306919	102.559	0.00975053
G	no53	-1.79969e+06	-1.0542	0.291801	92.629	0.0107958
G	no54	-1.26027e+06	-0.738217	0.460391	91.629	0.0109136
G	no55	883847	0.517683	0.604685	90.6407	0.0110326
G	no56	-1.81945e+06	-1.06482	0.28697	78.7263	0.0127022
G	no57	-2.61214e+06	-1.52868	0.126359	78.732	0.0127013
G	no58	-679682	-0.397592	0.690935	73.7661	0.0135564
G	no59	-1.50362e+06	-0.879596	0.379088	73.7616	0.0135572
G	no60	-1.15698e+06	-0.67662	0.498655	70.7811	0.0141281
G	no61	-2.01936e+06	-1.18082	0.237688	69.7894	0.0143288
G	no62	-2.08258e+06	-1.21771	0.223347	69.7977	0.0143271
G	no63	-1.42542e+06	-0.8327	0.405023	62.8522	0.0159104
G	no64	72913.1	0.0426	0.966021	62.835	0.0159147
G	no65	6.35523e+06	3.71288	0.000205438	61.8314	0.016173
G	no66	-1.20971e+06	-0.706191	0.480077	56.8653	0.0175854
G	no67	7.53104e+06	4.39516	1.11225e-05	54.8697	0.018225
G	no68	-1.05483e+06	-0.615155	0.538459	50.8897	0.0196504
G	no69	6.09274e+06	3.55325	0.000381324	50.8866	0.0196516
G	no70	-2.1031e+06	-1.22641	0.220058	50.8953	0.0196482
G	no71	459333	0.267698	0.788934	47.9052	0.0208746
G	no72	1.17195e+06	0.682867	0.494698	46.9074	0.0213186
G	no73	-305536	-0.178017	0.858711	46.9135	0.0213158
G	no74	-2.06619e+06	-1.20353	0.228786	45.92	0.021777
G	no75	-1.02745e+06	-0.598216	0.549702	43.9209	0.0227682
G	no76	-1.17013e+06	-0.681125	0.4958	42.9227	0.0232977
G	no77	-1.6994e+06	-0.988608	0.322866	40.9321	0.0244307
G	no78	-1.51986e+06	-0.884119	0.376642	40.9362	0.0244283
G	no79	-251237	-0.146061	0.883874	38.9388	0.0256814
G	no80	210358	0.122256	0.902698	37.9406	0.026357
G	no81	-976685	-0.567647	0.570281	37.9381	0.0263587
G	no82	5.26529e+06	3.0601	0.0022154	37.94	0.0263574
G	no83	-1.64284e+06	-0.954704	0.339738	37.947	0.0263525
G	no84	-1.71656e+06	-0.996835	0.318856	35.9502	0.0278162
G	no85	2.71713e+06	1.57733	0.114735	34.9492	0.028613
G	no86	1.6552e+06	0.960009	0.337061	32.9551	0.0303443
G	no87	-2.38739e+06	-1.38403	0.166364	32.9858	0.0303161
G	no88	-2.35794e+06	-1.36758	0.171457	32.9558	0.0303437
G	no89	-1.33133e+06	-0.772115	0.440055	32.9595	0.0303403
G	no90	-1.73761e+06	-1.00728	0.313811	31.9598	0.0312893
G	no91	-1.26991e+06	-0.735798	0.461862	30.9609	0.0322988
G	no92	2.29537e+06	1.32917	0.183808	29.9659	0.0333713
G	no93	7.85518e+06	4.54867	5.42838e-06	29.9657	0.0333715
G	no94	3.84268e+06	2.22518	0.0260795	29.9653	0.0333719
G	no95	540617	0.312683	0.754525	27.9678	0.0357554
G	no96	2.77265e+06	1.60359	0.108818	27.9697	0.0357529
G	no97	8.3181e+06	4.81086	1.51311e-06	27.9698	0.0357528
G	no98	-1.39379e+06	-0.805475	0.420555	26.9777	0.0370676
G	no99	3.72589e+06	2.15335	0.0313023	26.9741	0.0370726
G	no100	-528616	-0.305509	0.759982	26.9742	0.0370725
G	no101	1.58516e+06	0.916108	0.35962	26.9753	0.0370709
G	no102	8.65601e+06	4.99526	5.92191e-07	24.9754	0.0400394
G	no103	4.49001e+06	2.59112	0.00957288	24.9755	0.0400393
G	no104	-347031	-0.200267	0.841274	24.9754	0.0400395
G	no105	5.18297e+06	2.98846	0.00280704	23.9769	0.0417068
G	no106	-3.07052e+06	-1.77034	0.076685	23.9797	0.041702
G	no107	3.9959e+06	2.30181	0.0213553	22.9791	0.0435177
G	no108	-2.31472e+06	-1.33193	0.182897	21.9834	0.0454888
G	no109	7.02667e+06	4.04342	5.28618e-05	21.9818	0.0454922
G	no110	8.31983e+06	4.77614	1.79878e-06	19.9854	0.0500367
G	no111	-1.53754e+06	-0.882629	0.377447	19.9864	0.0500341
G	no112	-1.63817e+06	-0.940058	0.347198	20.0006	0.0499985
G	no113	2.35902e+06	1.35239	0.176264	18.986	0.0526704
G	no114	-3.02614e+06	-1.73484	0.0827834	18.986	0.0526704
G	no115	-2.12939e+06	-1.21883	0.222923	17.9886	0.0555907
G	no116	1.7282e+06	0.989204	0.322575	17.9883	0.0555918
G	no117	-685390	-0.392257	0.694872	17.9931	0.0555768
G	no118	-2.11757e+06	-1.21205	0.225508	17.9891	0.0555891
G	no119	266943	0.15252	0.878778	16.9922	0.0588507
G	no120	4.83026e+06	2.75991	0.00578669	16.9909	0.0588551
G	no121	3.48634e+06	1.99209	0.0463742	16.9898	0.0588589
G	no122	5.03094e+06	2.87464	0.00404884	16.99	0.0588581
G	no123	527219	0.301235	0.763238	16.9917	0.0588524
G	no124	8.40989e+06	4.80531	1.55563e-06	16.9903	0.058857
G	no125	982143	0.561154	0.574698	16.9922	0.0588506
G	no126	8.20551e+06	4.67946	2.89396e-06	15.991	0.0625353
G	no127	1.749e+06	0.997413	0.318576	15.9914	0.0625337
G	no128	-955658	-0.545009	0.585753	15.9902	0.0625384
G	no129	3.28558e+06	1.86957	0.0615571	14.9917	0.0667035
G	no130	471750	0.268436	0.788366	14.9918	0.066703
G	no131	4.91239e+06	2.78799	0.00530834	13.9943	0.0714577
G	no132	-2.12963e+06	-1.20857	0.226841	13.9962	0.071448
G	no133	4.24754e+06	2.41066	0.0159321	13.9943	0.0714577
G	no134	5.08933e+06	2.88845	0.0038753	13.9939	0.0714598
G	no135	-385282	-0.218005	0.827427	12.9966	0.0769432
G	no136	5.54519e+06	3.13801	0.00170332	12.9936	0.0769609
G	no137	7.35944e+06	4.16469	3.13004e-05	12.9936	0.0769609
G	no138	-1.69695e+06	-0.960187	0.336972	12.9966	0.0769431
G	no139	-341618	-0.193315	0.846714	12.9944	0.0769564
G	no140	7.18303e+06	4.05064	5.12591e-05	11.9951	0.083367
G	no141	5.65803e+06	3.19067	0.00142149	11.9951	0.0833674
G	no142	3.69128e+06	2.08153	0.0373974	11.9957	0.0833632
G	no143	2.9643e+06	1.67137	0.0946634	11.9988	0.0833418
G	no144	-1.85653e+06	-1.04685	0.295183	11.9971	0.0833538
G	no145	-2.18118e+06	-1.23	0.218709	11.9952	0.0833667
G	no146	3.39678e+06	1.91553	0.0554386	11.9949	0.0833689
G	no147	1.10597e+07	6.2108	5.36889e-10	10.9965	0.090938
G	no148	423327	0.237731	0.812092	10.9963	0.0909398
G	no149	4.95975e+06	2.78518	0.00535449	10.9971	0.0909333
G	no150	1.21689e+06	0.68335	0.494393	10.9971	0.0909328
G	no151	1.86585e+06	1.04783	0.29473	10.9961	0.0909413
G	no152	-2.68173e+06	-1.49836	0.134055	9.99828	0.100017
G	no153	4.98739e+06	2.78678	0.00532817	9.99699	0.10003
G	no154	1.28523e+06	0.718137	0.472681	9.99713	0.100029
G	no155	1.83665e+06	1.02625	0.304785	9.99705	0.10003
G	no156	-1.01679e+06	-0.568079	0.569988	9.99946	0.100005
G	no157	-1.27689e+06	-0.713408	0.475601	9.99911	0.100009
G	no158	3.99215e+06	2.23041	0.0257305	9.99933	0.100007
G	no159	2.08614e+06	1.15841	0.246708	8.99815	0.111134
G	no160	4.55765e+06	2.53081	0.011387	8.99823	0.111133
G	no161	2.10208e+06	1.16732	0.243095	8.99741	0.111143
G	no162	6.04244e+06	3.35462	0.000796127	9.00188	0.111088
G	no163	-1.12317e+06	-0.6237	0.532831	8.99779	0.111138
G	no164	1.00407e+06	0.557577	0.577139	8.99727	0.111145
G	no165	1.40663e+07	7.81096	5.93645e-15	8.99802	0.111136
G	no166	7.06811e+06	3.8941	9.88637e-05	7.99863	0.125021
G	no167	6.64554e+06	3.66135	0.000251492	7.99833	0.125026
G	no168	-110132	-0.0606758	0.951618	7.99865	0.125021
G	no169	-1.99003e+06	-1.09639	0.272922	7.99858	0.125022
G	no170	2.50615e+06	1.38074	0.167373	7.99856	0.125022
G	no171	-2.10971e+06	-1.1618	0.245331	8.00581	0.124909
G	no172	-1.30821e+06	-0.720687	0.47111	7.99983	0.125003
G	no173	1.15861e+06	0.63836	0.523246	7.99767	0.125036
G	no174	-223368	-0.121802	0.903057	6.99883	0.142881
G	no175	2.38172e+06	1.29863	0.194084	7.00011	0.142855
G	no176	1.67651e+06	0.914168	0.360639	6.99936	0.14287
G	no177	1.40357e+06	0.765338	0.444079	6.9993	0.142871
G	no178	7.67376e+06	4.18446	2.8699e-05	6.99897	0.142878
G	no179	4.5368e+06	2.4739	0.0133724	6.99892	0.142879
G	no180	1.83196e+06	0.998996	0.317808	6.99842	0.142889
G	no181	-1.14283e+06	-0.623212	0.533152	6.99825	0.142893
G	no182	9.61235e+06	5.24136	1.60917e-07	6.9995	0.142867
G	no183	4.60554e+06	2.5113	0.0120362	6.99942	0.142869
G	no184	-1.74621e+06	-0.952186	0.341014	6.99913	0.142875
G	no185	-1.92235e+06	-1.04792	0.29469	7.00341	0.142788
G	no186	-1.74516e+06	-0.951509	0.341357	7.00072	0.142843
G	no187	2.69761e+06	1.45031	0.146987	6.00029	0.166659
G	no188	-425664	-0.228858	0.818981	5.99977	0.166673
G	no189	-2.17193e+06	-1.16774	0.242924	5.99976	0.166673
G	no190	-1.94073e+06	-1.04336	0.296794	6.00066	0.166648
G	no191	3.14152e+06	1.68905	0.0912251	5.99971	0.166675
G	no192	1.14211e+06	0.614089	0.539163	5.99917	0.16669
G	no193	121365	0.0652525	0.947974	5.99965	0.166676
G	no194	1.86821e+06	1.00448	0.315159	5.99937	0.166684
G	no195	144952	0.0779347	0.937881	5.9996	0.166678
G	no196	-2.82432e+06	-1.51807	0.129012	6.00316	0.166579
G	no197	1.19791e+07	6.44081	1.21374e-10	5.99933	0.166685
G	no198	1.0577e+07	5.57183	2.55125e-08	5.00006	0.199998
G	no199	-2.65762e+06	-1.40006	0.161509	4.99962	0.200015
G	no200	9.08241e+06	4.78419	1.72826e-06	5.00069	0.199972
G	no201	310188	0.16341	0.870197	4.99962	0.200015
G	no202	1.456e+06	0.767015	0.443081	4.99988	0.200005
G	no203	7.44181e+06	3.92032	8.87074e-05	4.99988	0.200005
G	no204	3.04006e+06	1.60155	0.10927	4.99953	0.200019
G	no205	277438	0.146157	0.883799	4.99962	0.200015
G	no206	-1.46767e+06	-0.773111	0.439465	5.00059	0.199977
G	no207	474892	0.250174	0.802455	4.99977	0.200009
G	no208	6.59969e+06	3.47678	0.000508479	4.99962	0.200015
G	no209	-3.02973e+06	-1.59559	0.110595	5.00277	0.199889
G	no210	-1.86427e+06	-0.981681	0.326268	5.00404	0.199838
G	no211	-781868	-0.411771	0.680512	5.00266	0.199894
G	no212	-2.32393e+06	-1.22414	0.220912	5.00063	0.199975
G	no213	1.26556e+06	0.666717	0.50496	4.99953	0.200019
G	no214	9.317e+06	4.75191	2.02813e-06	4.00075	0.249953
G	no215	1.14538e+07	5.84251	5.21671e-09	3.99971	0.250018
G	no216	6.61208e+06	3.37281	0.000745379	3.99963	0.250023
G	no217	-335045	-0.170883	0.864317	4.00069	0.249957
G	no218	1.48911e+06	0.759519	0.44755	4.00038	0.249977
G	no219	3.59136e+06	1.83189	0.0669815	3.99985	0.250009
G	no220	4.23511e+06	2.16023	0.0307659	3.99995	0.250003
G	no221	7.57059e+06	3.86103	0.000113242	4.00109	0.249932
G	no222	-2.728e+06	-1.39095	0.164255	4.00305	0.249809
G	no223	3.42403e+06	1.74635	0.0807652	4.00073	0.249954
G	no224	596192	0.304054	0.76109	4.00127	0.249921
G	no225	-3.24583e+06	-1.65567	0.0978025	3.99971	0.250018
G	no226	1.01208e+07	5.162	2.46517e-07	4.00051	0.249968
G	no227	-128832	-0.0657175	0.947603	3.99956	0.250028
G	no228	1.51039e+07	7.70395	1.37658e-14	4.00017	0.24999
G	no229	1.43222e+07	7.30563	2.85686e-13	3.99971	0.250018
G	no230	4.79775e+06	2.30725	0.0210502	3.00012	0.33332
G	no231	9.91425e+06	4.76725	1.87993e-06	3.00082	0.333242
G	no232	-822498	-0.395531	0.692455	3.0003	0.3333
G	no233	1.20237e+06	0.578255	0.563098	2.99982	0.333353
G	no234	-1.94359e+06	-0.934601	0.350004	3.00063	0.333264
G	no235	1.19809e+07	5.76127	8.46317e-09	3.00052	0.333276
G	no236	-1.52633e+06	-0.733931	0.462999	3.00084	0.33324
G	no237	9.38066e+06	4.51045	6.50364e-06	3.00112	0.333209
G	no238	1.14728e+07	5.51666	3.4951e-08	3.00082	0.333242
G	no239	-1.66162e+06	-0.799027	0.424283	3.00052	0.333276
G	no240	-3.21006e+06	-1.5434	0.122748	3.0014	0.333178
G	no241	-954498	-0.459008	0.646233	3.0003	0.3333
G	no242	-2.16891e+06	-1.04273	0.297084	3.00188	0.333125
G	no243	-2.14202e+06	-1.02975	0.303141	3.00221	0.333088
G	no244	-2.73306e+06	-1.31406	0.188841	3.0014	0.333178
G	no245	-3.12859e+06	-1.50442	0.132487	3.00063	0.333264
G	no246	1.08644e+07	5.2243	1.76461e-07	3.00063	0.333264
G	no247	733943	0.352881	0.724181	3.0014	0.333178
G	no248	-765748	-0.368265	0.712679	2.99989	0.333345
G	no249	1.18082e+06	0.567705	0.570241	3.00177	0.333137
G	no250	-1.35093e+06	-0.649448	0.516056	3.00215	0.333095
G	no251	-1.74612e+06	-0.839661	0.401108	3.00052	0.333276
G	no252	2.79588e+06	1.34446	0.178814	3.00052	0.333276
G	no253	6.12725e+06	2.94628	0.00321973	3.00082	0.333242
G	no254	3.61425e+06	1.73791	0.0822419	3.00082	0.333242
G	no255	-674680	-0.280934	0.778764	2.00093	0.499767
G	no256	964254	0.401559	0.688013	2.00046	0.499886
G	no257	1.202e+07	5.00636	5.59108e-07	1.99991	0.500023
G	no258	5.97175e+06	2.48712	0.0128856	2.00011	0.499973
G	no259	1.56753e+07	6.52789	6.82044e-11	2.00046	0.499886
G	no260	126041	0.052487	0.958141	2.00062	0.499844
G	no261	1.42935e+07	5.95277	2.67769e-09	2.00025	0.499937
G	no262	5.167e+06	2.15207	0.0314031	1.99991	0.500023
G	no263	5.015e+06	2.08876	0.0367411	1.99991	0.500023
G	no264	-2.67375e+06	-1.11347	0.26552	2.00046	0.499886
G	no265	5.57607e+06	2.32174	0.0202562	2.00112	0.49972
G	no266	389254	0.162103	0.871226	2.00046	0.499886
G	no267	634254	0.264132	0.791681	2.00046	0.499886
G	no268	1.58732e+06	0.660954	0.508649	2.00093	0.499767
G	no269	-2.86893e+06	-1.19455	0.232275	2.00112	0.49972
G	no270	1.53763e+07	6.40264	1.55897e-10	2.00093	0.499767
G	no271	-1.52914e+06	-0.63667	0.524346	2.0013	0.499675
G	no272	-2.59393e+06	-1.08005	0.280132	2.00112	0.49972
G	no273	1.25735e+07	5.23645	1.65251e-07	2.00025	0.499937
G	no274	6.8195e+06	2.8401	0.00451426	2.00025	0.499937
G	no275	-1.491e+06	-0.621005	0.534603	1.99991	0.500023
G	no276	-1.685e+06	-0.701807	0.482807	1.99991	0.500023
G	no277	-1.81414e+06	-0.755332	0.450058	2.0013	0.499675
G	no278	-1.71075e+06	-0.712432	0.476205	2.00046	0.499886
G	no279	4.79807e+06	1.9978	0.0457508	2.00112	0.49972
G	no280	2.45986e+06	1.02418	0.305762	2.0013	0.499675
G	no281	-1.34593e+06	-0.560413	0.575204	2.00112	0.49972
G	no282	795254	0.33118	0.740512	2.00046	0.499886
G	no283	1.87375e+06	0.780382	0.435175	2.00011	0.499973
G	no284	-814000	-0.339033	0.734588	1.99991	0.500023
G	no285	0
H	Intercept	1.13447e+07	3.54837	0.000390001	0
H	sex	97157.8	1.2473	0.212326	1.08858	0.918627
H	insu	2117.93	0.0168985	0.986518	1.10067	0.908541
H	ty_dum1	1.71503e+06	12.4919	1.86448e-35	3.51002	0.284899
H	ty_dum2	1.12312e+06	8.61883	8.16567e-18	3.11932	0.320583
H	no1	-9.0406e+06	-2.82802	0.00469609	546.376	0.00183024
H	no2	-8.30974e+06	-2.59614	0.00944635	225.98	0.00442517
H	no3	-1.04586e+07	-3.26686	0.00109238	217.562	0.00459638
H	no4	-1.13656e+07	-3.54963	0.000388148	214.787	0.00465578
H	no5	-8.62226e+06	-2.69304	0.00709607	211.912	0.00471894
H	no6	-9.25607e+06	-2.8913	0.00384761	209.973	0.00476251
H	no7	-7.63585e+06	-2.38493	0.0171074	207.173	0.00482687
H	no8	-1.07288e+07	-3.35094	0.000809357	204.326	0.00489413
H	no9	-7.67292e+06	-2.39627	0.0165874	191.988	0.00520865
H	no10	-9.62671e+06	-3.00543	0.0026609	176.814	0.00565565
H	no11	-1.0834e+07	-3.38263	0.000721631	173.906	0.00575024
H	no12	-1.00348e+07	-3.13267	0.00173894	168.195	0.00594548
H	no13	-9.30211e+06	-2.90329	0.00370342	165.383	0.00604657
H	no14	-7.22944e+06	-2.25652	0.0240671	158.622	0.00630428
H	no15	-1.0427e+07	-3.25381	0.00114373	149.039	0.00670965
H	no16	-1.07483e+07	-3.35368	0.000801396	145.203	0.00688691
H	no17	-1.04003e+07	-3.24472	0.00118081	140.39	0.007123
H	no18	-8.7943e+06	-2.74317	0.00609937	135.586	0.00737537
H	no19	-1.05117e+07	-3.27878	0.00104733	132.678	0.00753703
H	no20	-8.20975e+06	-2.56038	0.0104752	131.745	0.00759043
H	no21	-1.06766e+07	-3.33031	0.000871711	131.698	0.00759311
H	no22	-9.78755e+06	-3.0527	0.00227593	129.777	0.00770551
H	no23	-9.9482e+06	-3.10177	0.00193085	118.156	0.00846336
H	no24	-8.46738e+06	-2.63953	0.00831933	117.226	0.00853051
H	no25	-8.88177e+06	-2.76888	0.00563873	117.211	0.0085316
H	no26	-9.34796e+06	-2.91385	0.00358061	111.369	0.0089792
H	no27	-7.6522e+06	-2.38512	0.0170984	111.382	0.00897811
H	no28	-7.07068e+06	-2.20365	0.0275792	109.443	0.00913715
H	no29	-1.06533e+07	-3.3192	0.00090707	106.566	0.00938385
H	no30	-9.82409e+06	-3.06102	0.00221367	103.608	0.0096518
H	no31	-1.00369e+07	-3.12536	0.00178268	92.9021	0.010764
H	no32	-8.48023e+06	-2.63979	0.00831308	88.0214	0.0113609
H	no33	-9.46586e+06	-2.9471	0.00321756	87.9912	0.0113648
H	no34	-9.88758e+06	-3.07737	0.00209589	85.0822	0.0117533
H	no35	-4.47019e+06	-1.39102	0.16426	82.143	0.0121739
H	no36	-1.06799e+07	-3.32294	0.000895031	80.1801	0.0124719
H	no37	-8.33739e+06	-2.59283	0.0095375	74.2978	0.0134593
H	no38	-9.58222e+06	-2.97951	0.00289634	73.3254	0.0136378
H	no39	-9.03825e+06	-2.81028	0.00496274	72.3351	0.0138245
H	no40	-8.32106e+06	-2.58705	0.00969876	71.3525	0.0140149
H	no41	-9.63685e+06	-2.99316	0.00277007	62.5062	0.0159984
H	no42	-1.04957e+07	-3.25907	0.00112279	60.5368	0.0165189
H	no43	-7.48002e+06	-2.32139	0.0202924	57.5958	0.0173624
H	no44	-5.29327e+06	-1.64162	0.100711	52.6502	0.0189933
H	no45	-1.142e+07	-3.54128	0.00040062	52.6636	0.0189884
H	no46	-1.10872e+07	-3.43726	0.000590836	51.6818	0.0193492
H	no47	-5.75643e+06	-1.78496	0.0743091	51.6622	0.0193565
H	no48	-9.4531e+06	-2.92928	0.00340773	48.7069	0.020531
H	no49	-4.50696e+06	-1.39665	0.162561	48.7033	0.0205325
H	no50	-8.48322e+06	-2.62642	0.00864648	44.7506	0.0223461
H	no51	-1.00423e+07	-3.10907	0.00188386	44.7515	0.0223456
H	no52	3.2531e+06	1.00694	0.313996	44.7705	0.0223361
H	no53	-7.00844e+06	-2.1678	0.0302057	41.7939	0.0239269
H	no54	-9.78602e+06	-3.02583	0.00248799	40.8098	0.0245039
H	no55	-1.06375e+07	-3.2893	0.00100903	40.805	0.0245068
H	no56	-1.02942e+07	-3.18242	0.00146647	39.8079	0.0251207
H	no57	-9.68711e+06	-2.99349	0.00276706	38.8249	0.0257567
H	no58	-5.56195e+06	-1.7183	0.0857825	37.8274	0.0264358
H	no59	-1.01163e+07	-3.123	0.00179702	35.8453	0.0278977
H	no60	-6.73824e+06	-2.07917	0.0376362	34.8592	0.0286868
H	no61	-9.49038e+06	-2.92288	0.00347853	30.8901	0.0323729
H	no62	-7.71486e+06	-2.37586	0.0175332	30.895	0.0323677
H	no63	149947	0.0461763	0.963171	30.8967	0.0323659
H	no64	-9.39875e+06	-2.89311	0.00382547	29.8962	0.033449
H	no65	-1.14592e+07	-3.52046	0.000433365	26.9192	0.0371482
H	no66	-1.06126e+07	-3.25268	0.00114828	23.9353	0.0417793
H	no67	-1.23249e+06	-0.377744	0.705632	23.9358	0.0417784
H	no68	-6.71068e+06	-2.05257	0.0401488	21.9493	0.0455595
H	no69	5.22607e+06	1.59458	0.11085	19.9615	0.0500963
H	no70	90387.1	0.0275767	0.978	19.9646	0.0500886
H	no71	-6.26992e+06	-1.91082	0.0560657	18.958	0.0527481
H	no72	-9.20633e+06	-2.80569	0.00503383	18.9584	0.0527471
H	no73	-6.12233e+06	-1.86299	0.062503	17.962	0.055673
H	no74	-1.08465e+07	-3.29994	0.000971597	17.9686	0.0556526
H	no75	-4.6194e+06	-1.40529	0.159976	17.9713	0.0556442
H	no76	-8.16092e+06	-2.47905	0.013195	16.9659	0.0589418
H	no77	-5.25203e+06	-1.58866	0.11218	14.9757	0.0667749
H	no78	3.2226e+06	0.974707	0.329737	14.9781	0.0667641
H	no79	-8.24642e+06	-2.49404	0.0126513	14.9802	0.0667548
H	no80	1.45463e+06	0.438818	0.660806	13.983	0.0715156
H	no81	-5.12788e+06	-1.54686	0.12194	13.9842	0.0715091
H	no82	-7.66644e+06	-2.30614	0.0211301	12.983	0.0770236
H	no83	878460	0.264198	0.791635	12.9881	0.0769938
H	no84	-3.45009e+06	-1.03423	0.301062	11.9855	0.0834343
H	no85	-7.02828e+06	-2.09788	0.0359495	10.9908	0.090985
H	no86	-3.5035e+06	-1.0407	0.298046	9.98945	0.100106
H	no87	-6.66714e+06	-1.98002	0.0477379	9.99381	0.100062
H	no88	-7.39792e+06	-2.19743	0.0280205	9.99038	0.100096
H	no89	-1.74498e+06	-0.518196	0.604337	9.99508	0.100049
H	no90	-9.27439e+06	-2.73714	0.00621234	8.99652	0.111154
H	no91	-3.57994e+06	-1.05644	0.290803	8.9983	0.111132
H	no92	-5.28854e+06	-1.56106	0.118553	8.99354	0.111191
H	no93	-5.75473e+06	-1.68539	0.0919559	7.99489	0.12508
H	no94	-4.86434e+06	-1.4245	0.154344	7.99622	0.125059
H	no95	-4.97023e+06	-1.45574	0.145506	7.99368	0.125099
H	no96	-8.67548e+06	-2.54071	0.0110828	7.99537	0.125072
H	no97	124781	0.0365383	0.970854	7.99769	0.125036
H	no98	-6.08388e+06	-1.78176	0.0748291	7.99511	0.125076
H	no99	4.48714e+06	1.31408	0.188859	7.9957	0.125067
H	no100	-4.03456e+06	-1.16951	0.242235	6.99608	0.142937
H	no101	4.35431e+06	1.26191	0.207021	6.9993	0.142871
H	no102	-6.1854e+06	-1.79278	0.0730486	6.99766	0.142905
H	no103	-4.86938e+06	-1.41121	0.158225	6.999	0.142877
H	no104	-5.48747e+06	-1.59058	0.111747	6.9969	0.14292
H	no105	-3.36174e+06	-0.960808	0.33668	5.99793	0.166724
H	no106	-2.67804e+06	-0.765186	0.444185	6.00132	0.16663
H	no107	-4.25131e+06	-1.2151	0.224367	5.99751	0.166736
H	no108	-3.86438e+06	-1.10413	0.269574	6.00165	0.166621
H	no109	-6.55634e+06	-1.87398	0.0609716	5.99706	0.166748
H	no110	5.66711e+06	1.61979	0.10532	5.99729	0.166742
H	no111	2.1286e+06	0.596063	0.551151	4.99917	0.200033
H	no112	-2.12715e+06	-0.595717	0.551383	4.99816	0.200074
H	no113	-4.3287e+06	-1.21193	0.225578	5.00099	0.199961
H	no114	2.55187e+06	0.714518	0.474929	5.00016	0.199993
H	no115	-627040	-0.175544	0.860657	5.00166	0.199934
H	no116	-8.04015e+06	-2.25168	0.0243716	4.99816	0.200074
H	no117	-554228	-0.150282	0.880546	3.99922	0.250049
H	no118	-5.18261e+06	-1.40526	0.159986	3.99941	0.250037
H	no119	-2.72492e+06	-0.738908	0.459986	3.99887	0.250071
H	no120	8.54442e+06	2.31697	0.0205325	3.99887	0.250071
H	no121	-4.75984e+06	-1.29019	0.197026	4.00214	0.249866
H	no122	3.25663e+06	0.883083	0.37722	3.99894	0.250066
H	no123	-751926	-0.203863	0.838466	4.00025	0.249985
H	no124	-1.01149e+07	-2.74215	0.00611844	4.00083	0.249948
H	no125	-4.25131e+06	-1.15265	0.249091	4.00002	0.249999
H	no126	-5.25356e+06	-1.42453	0.154334	3.99922	0.250049
H	no127	-6.70992e+06	-1.71546	0.0863021	2.99951	0.333388
H	no128	-1.72734e+06	-0.441547	0.658829	3.0004	0.333288
H	no129	-8.5949e+06	-2.19674	0.0280695	3.00125	0.333195
H	no130	-5.36683e+06	-1.37175	0.170182	3.00098	0.333224
H	no131	-4.58492e+06	-1.17218	0.241161	2.99951	0.333388
H	no132	-6.30204e+06	-1.61034	0.107367	3.00266	0.333038
H	no133	-7.47643e+06	-1.91103	0.0560389	3.00076	0.333249
H	no134	535625	0.13693	0.89109	2.99988	0.333347
H	no135	-8.15106e+06	-2.08374	0.0372178	2.99998	0.333335
H	no136	-2.12095e+06	-0.542238	0.587671	2.99958	0.33338
H	no137	5.60155e+06	1.43208	0.152164	2.99958	0.33338
H	no138	-7.2043e+06	-1.84147	0.0655927	3.00077	0.333248
H	no139	-9.51675e+06	-2.10649	0.0351948	2.00107	0.499733
H	no140	3.81988e+06	0.845471	0.397875	2.00128	0.499681
H	no141	-7.39884e+06	-1.638	0.101463	2.00033	0.499917
H	no142	-4.02084e+06	-0.89016	0.373408	2.00033	0.499917
H	no143	-341842	-0.0756793	0.939676	2.00033	0.499917
H	no144	-4.05e+06	-0.896749	0.369882	1.99974	0.500065
H	no145	-4.731e+06	-1.04754	0.294887	1.99974	0.500065
H	no146	-1.09739e+07	-2.42939	0.0151476	2.00047	0.499882
H	no147	-2.70284e+06	-0.598373	0.549609	2.00033	0.499917
H	no148	-7.87996e+06	-1.74381	0.0812326	2.00194	0.499514
H	no149	-3.66584e+06	-0.811568	0.417065	2.00033	0.499917
H	no150	-6.00084e+06	-1.32851	0.184052	2.00033	0.499917
H	no151	-4.94591e+06	-1.09492	0.273587	2.00047	0.499882
H	no152	-5.97475e+06	-1.32249	0.186047	2.00107	0.499733
H	no153	-6.9e+06	-1.52779	0.126606	1.99974	0.500065
H	no154	-6.554e+06	-1.45118	0.146771	1.99974	0.500065
H	no155	6.74516e+06	1.49329	0.135404	2.00033	0.499917
H	no156	6.22616e+06	1.37839	0.168125	2.00033	0.499917
H	no157	-2.732e+06	-0.604918	0.545252	1.99974	0.500065
H	no158	0
I	Intercept	-1.00727e+06	-0.625922	0.53137	0
I	sex	-139355	-7.66615	1.81939e-14	1.08744	0.919595
I	insu	379822	9.91355	3.90717e-23	1.03968	0.961834
I	ty_dum1	1.62627e+06	45.9267	0	1.25534	0.796594
I	ty_dum2	912031	45.5847	0	1.13959	0.877506
I	no1	1.43614e+06	0.892308	0.372234	3285.87	0.000304334
I	no2	1.5809e+06	0.982078	0.326068	1523.67	0.000656311
I	no3	1.64272e+06	1.02049	0.307503	1512.75	0.000661048
I	no4	3.67863e+06	2.2852	0.0223073	1413.37	0.000707527
I	no5	1.37825e+06	0.856105	0.391946	1162.45	0.00086025
I	no6	1.83943e+06	1.14256	0.25323	1069.99	0.000934587
I	no7	1.92183e+06	1.19365	0.232625	915.675	0.00109209
I	no8	1.60216e+06	0.995069	0.31971	908.161	0.00110113
I	no9	2.53662e+06	1.57533	0.115189	756.904	0.00132117
I	no10	3.249e+06	2.01748	0.043653	665.932	0.00150165
I	no11	2.8086e+06	1.74397	0.081174	634.173	0.00157686
I	no12	3.62927e+06	2.25302	0.024264	488.108	0.00204873
I	no13	2.32451e+06	1.44304	0.149019	485.189	0.00206105
I	no14	3.11975e+06	1.93654	0.0528096	453.099	0.00220702
I	no15	3.11871e+06	1.93583	0.0528974	431.647	0.00231671
I	no16	1.77384e+06	1.10102	0.270896	430.692	0.00232184
I	no17	2.18243e+06	1.35457	0.175564	405.294	0.00246735
I	no18	2.08544e+06	1.29428	0.195576	396.534	0.00252185
I	no19	1.81224e+06	1.12472	0.260715	390.661	0.00255976
I	no20	1.97611e+06	1.22641	0.220052	386.748	0.00258566
I	no21	1.4589e+06	0.905412	0.365254	384.793	0.0025988
I	no22	1.82526e+06	1.13277	0.25732	377.935	0.00264596
I	no23	3.8855e+06	2.41149	0.0158929	376.918	0.00265309
I	no24	2.61509e+06	1.62293	0.104613	374.999	0.00266667
I	no25	1.66559e+06	1.03363	0.301318	366.196	0.00273078
I	no26	1.88493e+06	1.16972	0.242121	365.229	0.00273801
I	no27	2.13995e+06	1.32776	0.184267	320.114	0.00312389
I	no28	3.20331e+06	1.98734	0.046893	301.451	0.00331728
I	no29	3.05885e+06	1.89746	0.0577762	283.77	0.00352397
I	no30	2.49903e+06	1.54988	0.12118	251.256	0.00398
I	no31	2.98822e+06	1.85322	0.0638597	247.312	0.00404348
I	no32	1.34198e+06	0.832124	0.405345	231.54	0.0043189
I	no33	2.88599e+06	1.78942	0.0735555	222.641	0.00449153
I	no34	4.83248e+06	2.99642	0.00273371	222.627	0.00449182
I	no35	2.04807e+06	1.26981	0.204161	217.707	0.00459334
I	no36	1.78149e+06	1.10438	0.269436	205.85	0.0048579
I	no37	7.73785e+06	4.79673	1.61956e-06	203.873	0.00490503
I	no38	1.23786e+07	7.67347	1.7187e-14	202.884	0.00492892
I	no39	3.6656e+06	2.27222	0.0230794	201.904	0.00495286
I	no40	7.46147e+06	4.62504	3.75897e-06	195.954	0.00510324
I	no41	3.14477e+06	1.94926	0.0512724	193.975	0.00515531
I	no42	3.80239e+06	2.35666	0.0184459	190.034	0.00526221
I	no43	3.5815e+06	2.21974	0.0264431	190.036	0.00526217
I	no44	5.26738e+06	3.26438	0.00109814	179.117	0.00558294
I	no45	3.60995e+06	2.23676	0.0253084	171.221	0.00584041
I	no46	1.84203e+06	1.14137	0.253725	169.22	0.00590947
I	no47	4.55544e+06	2.82218	0.00477264	162.3	0.00616143
I	no48	2.27524e+06	1.4094	0.158727	158.345	0.00631532
I	no49	1.65042e+06	1.02234	0.306626	156.354	0.00639573
I	no50	2.63169e+06	1.63015	0.103078	155.362	0.00643659
I	no51	2.08047e+06	1.28859	0.19755	152.397	0.0065618
I	no52	2.73096e+06	1.69148	0.0907535	151.399	0.00660505
I	no53	2.05711e+06	1.27385	0.202726	142.473	0.00701885
I	no54	1.46334e+06	0.906124	0.364877	140.487	0.00711812
I	no55	2.67033e+06	1.65311	0.0983177	131.553	0.00760148
I	no56	3.51977e+06	2.17901	0.0293379	131.548	0.00760178
I	no57	2.63732e+06	1.63241	0.102603	126.592	0.00789941
I	no58	3.86523e+06	2.39236	0.0167458	124.598	0.00802578
I	no59	5.97588e+06	3.69857	0.000217162	122.607	0.00815616
I	no60	4.0419e+06	2.50118	0.0123826	119.642	0.00835827
I	no61	2.01599e+06	1.24744	0.212245	117.654	0.00849953
I	no62	7.97516e+06	4.93478	8.06193e-07	116.653	0.00857244
I	no63	4.25541e+06	2.63274	0.00847372	113.678	0.00879675
I	no64	3.3765e+06	2.08886	0.0367277	111.685	0.00895373
I	no65	2.82799e+06	1.74955	0.0802045	111.682	0.00895402
I	no66	3.72308e+06	2.3028	0.021296	107.717	0.00928358
I	no67	2.34529e+06	1.45038	0.146961	104.738	0.00954761
I	no68	7.73677e+06	4.78461	1.72036e-06	101.726	0.00983033
I	no69	3.59415e+06	2.222	0.0262898	97.7712	0.010228
I	no70	1.42096e+06	0.87831	0.379782	93.7861	0.0106626
I	no71	3.88974e+06	2.40415	0.0162153	92.7903	0.010777
I	no72	6.45668e+06	3.99011	6.61817e-05	89.7999	0.0111359
I	no73	7.93551e+06	4.90324	9.47037e-07	87.8141	0.0113877
I	no74	6.62385e+06	4.09229	4.28122e-05	84.8138	0.0117905
I	no75	4.75549e+06	2.93677	0.00331871	80.852	0.0123683
I	no76	6.13126e+06	3.78542	0.000153712	76.8574	0.0130111
I	no77	3.2538e+06	2.00881	0.0445648	76.8627	0.0130102
I	no78	2.74914e+06	1.69716	0.089676	75.8618	0.0131819
I	no79	2.39283e+06	1.47722	0.139625	75.859	0.0131823
I	no80	2.87634e+06	1.77495	0.0759147	69.8627	0.0143138
I	no81	3.73287e+06	2.30254	0.0213109	67.8988	0.0147278
I	no82	4.59865e+06	2.83657	0.00456284	67.899	0.0147277
I	no83	4.23302e+06	2.61132	0.00902322	67.8843	0.014731
I	no84	4.71359e+06	2.9073	0.00364804	66.8953	0.0149487
I	no85	3.64085e+06	2.24553	0.0247407	66.902	0.0149472
I	no86	2.49102e+06	1.53636	0.12446	65.8905	0.0151767
I	no87	1.2593e+07	7.76419	8.44623e-15	63.9105	0.0156469
I	no88	5.76691e+06	3.55519	0.000378217	62.9115	0.0158953
I	no89	2.0872e+06	1.28676	0.198188	61.8951	0.0161564
I	no90	1.17152e+06	0.721997	0.470301	60.9226	0.0164143
I	no91	3.82295e+06	2.35576	0.0184906	59.9242	0.0166877
I	no92	3.14147e+06	1.93608	0.0528661	59.9082	0.0166922
I	no93	6.72292e+06	4.14305	3.43549e-05	59.916	0.01669
I	no94	1.98233e+06	1.22147	0.221915	59.931	0.0166858
I	no95	1.70798e+06	1.05246	0.292597	59.9268	0.016687
I	no96	4.8094e+06	2.96346	0.00304409	58.9167	0.0169731
I	no97	2.83607e+06	1.74716	0.0806182	57.9272	0.0172631
I	no98	1.32569e+06	0.816681	0.414117	57.9285	0.0172627
I	no99	3.74666e+06	2.30697	0.0210627	54.9387	0.0182021
I	no100	6.07998e+06	3.74375	0.000181593	54.9368	0.0182027
I	no101	4.92244e+06	3.03106	0.0024388	54.9344	0.0182035
I	no102	1.19396e+06	0.735157	0.462249	54.9404	0.0182015
I	no103	3.64297e+06	2.24311	0.024896	53.9233	0.0185449
I	no104	7.02658e+06	4.32509	1.52902e-05	52.9424	0.0188884
I	no105	8.66729e+06	5.33495	9.6179e-08	52.9435	0.0188881
I	no106	4.06618e+06	2.50309	0.0123161	52.9331	0.0188918
I	no107	1.82529e+06	1.12354	0.261216	52.9411	0.0188889
I	no108	3.14766e+06	1.93596	0.0528811	48.9531	0.0204277
I	no109	3.43205e+06	2.11057	0.0348165	47.9483	0.0208558
I	no110	1.66306e+06	1.02244	0.306578	46.9543	0.0212973
I	no111	5.67842e+06	3.49052	0.000482685	45.9493	0.0217631
I	no112	1.4801e+07	9.09679	9.79482e-20	45.9632	0.0217565
I	no113	5.08211e+06	3.12357	0.00178823	45.9612	0.0217575
I	no114	3.31005e+06	2.03396	0.0419629	44.9613	0.0222413
I	no115	8.46963e+06	5.20477	1.95359e-07	44.9555	0.0222442
I	no116	2.01613e+06	1.23856	0.215518	43.9632	0.0227463
I	no117	1.90034e+06	1.16744	0.243042	43.9621	0.0227469
I	no118	3.02681e+06	1.85894	0.0630449	42.9655	0.0232745
I	no119	3.68925e+06	2.26578	0.023471	42.9653	0.0232746
I	no120	7.47159e+06	4.58895	4.47069e-06	42.9614	0.0232767
I	no121	6.78824e+06	4.16938	3.06186e-05	42.9586	0.0232782
I	no122	1.28242e+06	0.787593	0.43094	42.9668	0.0232738
I	no123	1.5374e+06	0.943808	0.345275	40.9563	0.0244162
I	no124	8.47368e+06	5.20012	2.00312e-07	39.9622	0.0250236
I	no125	3.22474e+06	1.97877	0.04785	39.9697	0.0250189
I	no126	3.54053e+06	2.17243	0.0298301	39.9738	0.0250164
I	no127	3.00043e+06	1.84121	0.0655996	39.9662	0.0250212
I	no128	3.45081e+06	2.11695	0.0342712	38.9657	0.0256636
I	no129	5.48419e+06	3.36288	0.00077219	37.9749	0.0263331
I	no130	2.29449e+06	1.40711	0.159405	37.9676	0.0263383
I	no131	1.68028e+06	1.02991	0.30306	36.9807	0.0270411
I	no132	8.18441e+06	5.01742	5.26342e-07	36.9677	0.0270506
I	no133	1.97388e+06	1.2099	0.226326	36.9788	0.0270425
I	no134	3.39861e+06	2.08261	0.0372944	35.9729	0.0277987
I	no135	3.66259e+06	2.24323	0.0248881	34.9814	0.0285866
I	no136	3.12486e+06	1.91319	0.0557316	33.9783	0.0294306
I	no137	3.98079e+06	2.43714	0.0148092	33.981	0.0294282
I	no138	1.85459e+06	1.1355	0.256174	33.9764	0.0294322
I	no139	3.84765e+06	2.35444	0.0185564	32.9854	0.0303164
I	no140	4.10243e+06	2.51067	0.0120548	32.9769	0.0303243
I	no141	4.1004e+06	2.50908	0.0121093	32.9861	0.0303158
I	no142	4.71266e+06	2.88365	0.00393336	32.9877	0.0303143
I	no143	2.06944e+06	1.26633	0.205403	32.9849	0.0303169
I	no144	3.20793e+06	1.96301	0.0496536	32.9847	0.030317
I	no145	3.14349e+06	1.92275	0.0545196	31.9822	0.0312674
I	no146	3.07814e+06	1.8826	0.0597626	31.9882	0.0312615
I	no147	8.86518e+06	5.4224	5.92028e-08	31.9832	0.0312664
I	no148	7.60155e+06	4.64721	3.37718e-06	30.983	0.0322758
I	no149	2.05809e+06	1.25831	0.20829	30.9783	0.0322807
I	no150	4.84991e+06	2.96482	0.00303065	30.9865	0.0322721
I	no151	4.23236e+06	2.58625	0.00970683	29.979	0.0333567
I	no152	1.71671e+06	1.04888	0.294239	29.9868	0.033348
I	no153	3.12213e+06	1.90654	0.0565882	28.9851	0.0345005
I	no154	4.72437e+06	2.88477	0.00391947	28.9888	0.0344961
I	no155	1.5098e+06	0.922054	0.356507	28.9795	0.0345072
I	no156	2.12324e+06	1.2967	0.194742	28.9788	0.0345079
I	no157	9.4672e+06	5.77774	7.63675e-09	27.984	0.0357347
I	no158	6.27514e+06	3.82938	0.000128697	27.9881	0.0357295
I	no159	1.97741e+06	1.20664	0.227581	27.9914	0.0357252
I	no160	5.67842e+06	3.46493	0.000531014	27.9929	0.0357233
I	no161	3.11929e+06	1.90381	0.0569435	27.98	0.0357398
I	no162	4.6807e+06	2.85432	0.00431554	26.9912	0.0370491
I	no163	3.61149e+06	2.20225	0.0276545	26.9926	0.0370472
I	no164	2.9024e+06	1.76856	0.0769761	25.9931	0.0384718
I	no165	2.66124e+06	1.62191	0.104833	25.9837	0.0384856
I	no166	3.36066e+06	2.04778	0.0405894	25.9937	0.0384709
I	no167	2.10167e+06	1.28082	0.200267	25.986	0.0384822
I	no168	9.05579e+06	5.51398	3.53345e-08	24.9914	0.0400138
I	no169	1.31265e+07	7.99251	1.36362e-15	24.992	0.0400128
I	no170	3.49135e+06	2.12582	0.0335254	24.992	0.0400128
I	no171	4.43338e+06	2.69928	0.00695235	24.9943	0.0400091
I	no172	3.59088e+06	2.18445	0.0289359	23.9946	0.041676
I	no173	3.72312e+06	2.26489	0.0235258	23.9949	0.0416755
I	no174	7.03167e+06	4.27789	1.89185e-05	23.9913	0.0416817
I	no175	2.99626e+06	1.82275	0.0683503	23.9941	0.0416769
I	no176	5.15763e+06	3.13474	0.00172154	22.9934	0.0434908
I	no177	4.24913e+06	2.58249	0.00981314	22.9947	0.0434883
I	no178	1.70949e+06	1.03897	0.298828	22.9951	0.0434875
I	no179	4.85376e+06	2.94739	0.00320688	21.9885	0.0454783
I	no180	8.56775e+06	5.20218	1.98099e-07	21.9926	0.0454698
I	no181	7.49777e+06	4.55263	5.3162e-06	21.9914	0.0454722
I	no182	2.63122e+06	1.59564	0.110578	20.998	0.0476235
I	no183	2.47991e+06	1.50392	0.132611	20.9971	0.0476255
I	no184	3.9827e+06	2.41522	0.0157308	20.998	0.0476235
I	no185	2.85985e+06	1.7343	0.0828738	20.9979	0.0476237
I	no186	2.09768e+06	1.27219	0.203315	20.9949	0.0476305
I	no187	2.8273e+06	1.71457	0.0864338	20.9978	0.047624
I	no188	6.72808e+06	4.0804	4.50609e-05	20.9949	0.0476306
I	no189	1.19362e+07	7.2299	4.93528e-13	19.9961	0.0500097
I	no190	3.3427e+06	2.02479	0.042897	19.9945	0.0500137
I	no191	4.44126e+06	2.69021	0.00714429	19.9947	0.0500132
I	no192	4.46311e+06	2.69947	0.00694834	18.9986	0.0526355
I	no193	3.18672e+06	1.92764	0.0539086	18.9951	0.0526452
I	no194	2.38865e+06	1.44488	0.148501	18.9954	0.0526442
I	no195	1.80072e+06	1.08935	0.276008	18.9918	0.0526542
I	no196	6.09115e+06	3.68438	0.000229616	18.9966	0.0526411
I	no197	2.38669e+06	1.44134	0.149499	17.9993	0.0555576
I	no198	6.57163e+06	3.96934	7.22199e-05	17.993	0.0555771
I	no199	5.94227e+06	3.58876	0.00033272	17.9974	0.0555635
I	no200	2.05932e+06	1.24164	0.214378	16.9956	0.0588389
I	no201	5.68129e+06	3.42506	0.000615388	16.9995	0.0588253
I	no202	5.02923e+06	3.03195	0.00243159	16.9995	0.0588253
I	no203	1.64689e+06	0.992819	0.320805	17.0007	0.058821
I	no204	1.00457e+07	6.04555	1.50444e-09	15.9936	0.0625248
I	no205	3.5886e+06	2.15923	0.0308394	15.9998	0.0625006
I	no206	2.7976e+06	1.68342	0.0923038	15.9974	0.06251
I	no207	2.57643e+06	1.55053	0.121023	15.9932	0.0625265
I	no208	7.02694e+06	4.22833	2.36051e-05	15.9977	0.062509
I	no209	4.39764e+06	2.64026	0.00828813	14.9989	0.0666716
I	no210	8.96471e+06	5.38173	7.42597e-08	15.0017	0.0666591
I	no211	2.89399e+06	1.73741	0.0823241	15.0004	0.066665
I	no212	5.45552e+06	3.27579	0.00105471	14.9951	0.0666883
I	no213	5.48359e+06	3.28394	0.0010247	13.9984	0.0714367
I	no214	3.66108e+06	2.1927	0.0283358	13.9959	0.0714497
I	no215	1.38331e+06	0.8283	0.407507	14.0025	0.071416
I	no216	3.22184e+06	1.92939	0.0536909	13.9994	0.0714318
I	no217	1.60792e+06	0.962871	0.335619	14.0001	0.0714279
I	no218	2.0606e+06	1.23417	0.217148	13.9951	0.0714534
I	no219	4.40161e+06	2.636	0.00839284	13.9982	0.0714377
I	no220	8.17136e+06	4.893	9.97623e-07	14.0016	0.0714205
I	no221	8.10298e+06	4.83879	1.31206e-06	12.9959	0.0769472
I	no222	3.74806e+06	2.23807	0.0252231	12.9974	0.0769384
I	no223	1.69749e+06	1.01347	0.310842	13.0011	0.0769168
I	no224	3.91111e+06	2.3352	0.0195387	12.9999	0.0769236
I	no225	7.14304e+06	4.26496	2.00477e-05	12.9995	0.0769262
I	no226	2.81441e+06	1.68023	0.0929218	13.0025	0.0769084
I	no227	1.00786e+07	5.99622	2.03995e-09	12.0023	0.0833177
I	no228	2.95146e+06	1.756	0.0790973	12.0016	0.0833225
I	no229	4.77072e+06	2.83862	0.0045336	11.9996	0.0833361
I	no230	2.52632e+06	1.50329	0.132773	11.9979	0.0833481
I	no231	3.81701e+06	2.26153	0.0237325	11.0021	0.0908921
I	no232	2.48276e+06	1.47104	0.141289	11.0015	0.0908964
I	no233	4.73891e+06	2.80798	0.00498823	11.0003	0.0909066
I	no234	2.73902e+06	1.62279	0.104644	11.0028	0.0908863
I	no235	4.45825e+06	2.64207	0.00824395	10.997	0.0909338
I	no236	3.74712e+06	2.22012	0.026417	11.0021	0.0908919
I	no237	3.97097e+06	2.34095	0.0192404	10.0023	0.0999774
I	no238	1.19393e+07	7.03919	1.97019e-12	10	0.0999999
I	no239	1.95322e+06	1.15146	0.249549	10.0021	0.0999792
I	no240	3.07351e+06	1.81225	0.0699567	9.9982	0.100018
I	no241	4.52503e+06	2.66785	0.00763749	10.0002	0.0999976
I	no242	1.47795e+06	0.871487	0.383494	9.99746	0.100025
I	no243	3.18877e+06	1.87994	0.0601253	10.0011	0.0999889
I	no244	3.29356e+06	1.94187	0.0521609	9.99949	0.100005
I	no245	3.50998e+06	2.06941	0.0385149	10.0001	0.099999
I	no246	4.84667e+06	2.85724	0.00427604	10.0019	0.0999808
I	no247	530395	0.31273	0.754487	9.9988	0.100012
I	no248	2.29649e+06	1.35406	0.175726	9.99865	0.100014
I	no249	3.59893e+06	2.12195	0.0338495	9.99924	0.100008
I	no250	5.0583e+06	2.98215	0.0028643	10.0009	0.0999913
I	no251	3.66383e+06	2.15996	0.0307831	10.0016	0.099984
I	no252	4.3636e+06	2.55652	0.0105769	9.00205	0.111086
I	no253	6.85297e+06	4.01554	5.94361e-05	8.99949	0.111117
I	no254	4.13241e+06	2.42107	0.0154802	9.00206	0.111086
I	no255	5.73528e+06	3.36045	0.000779007	9.00044	0.111106
I	no256	1.64277e+06	0.962546	0.335782	9.00029	0.111107
I	no257	1.99878e+06	1.17109	0.241572	9.0012	0.111096
I	no258	3.47757e+06	2.0377	0.0415878	8.99954	0.111117
I	no259	1.88387e+06	1.1039	0.269644	8.99894	0.111124
I	no260	4.03775e+06	2.3474	0.0189106	7.99969	0.125005
I	no261	4.36295e+06	2.53635	0.0112059	8.00039	0.124994
I	no262	5.41798e+06	3.14969	0.00163587	8.00038	0.124994
I	no263	1.19943e+06	0.697346	0.485591	7.99876	0.125019
I	no264	8.22208e+06	4.73061	2.24739e-06	7.00106	0.142836
I	no265	4.20111e+06	2.41727	0.0156426	7.00024	0.142852
I	no266	7.25303e+06	4.17313	3.01194e-05	7.00086	0.14284
I	no267	3.04465e+06	1.75186	0.0798073	7.00022	0.142853
I	no268	5.97402e+06	3.4369	0.000589107	7.0022	0.142812
I	no269	5.03006e+06	2.8939	0.00380727	7.00186	0.142819
I	no270	125667	0.0723147	0.942352	6.99878	0.142882
I	no271	1.07573e+07	6.19001	6.08444e-10	6.99931	0.142871
I	no272	9.56052e+06	5.50034	3.81782e-08	7.00196	0.142817
I	no273	2.14917e+06	1.23674	0.216194	6.99878	0.142882
I	no274	1.15213e+07	6.53698	6.36582e-11	5.99946	0.166682
I	no275	7.11891e+06	4.03907	5.37809e-05	5.99973	0.166674
I	no276	2.22499e+06	1.26238	0.206822	5.99993	0.166669
I	no277	7.10185e+06	4.02904	5.61275e-05	6.00078	0.166645
I	no278	4.13174e+06	2.34382	0.0190931	6.00184	0.166616
I	no279	4.26301e+06	2.41824	0.015601	6.00207	0.166609
I	no280	5.07143e+06	2.87674	0.00402053	6.00241	0.1666
I	no281	5.03047e+06	2.85392	0.00432099	6.00069	0.166648
I	no282	6.83981e+06	3.88012	0.000104603	6.00157	0.166623
I	no283	8.39514e+06	4.76303	1.91488e-06	6.00006	0.166665
I	no284	9.13632e+06	5.18368	2.18791e-07	5.99975	0.166674
I	no285	2.68486e+06	1.52303	0.12776	6.00196	0.166612
I	no286	3.05288e+06	1.73182	0.0833144	6.00179	0.166617
I	no287	3.34926e+06	1.89995	0.0574483	6.00178	0.166617
I	no288	2.93662e+06	1.66611	0.095701	6.00004	0.166665
I	no289	3.82843e+06	2.17179	0.0298781	6.00165	0.166621
I	no290	6.56238e+06	3.7224	0.000197655	6.00266	0.166593
I	no291	2.24744e+06	1.27515	0.202265	5.9996	0.166678
I	no292	2.45843e+06	1.39487	0.163063	5.99944	0.166682
I	no293	2.30721e+06	1.30906	0.190524	5.99963	0.166677
I	no294	7.87871e+06	4.47014	7.84199e-06	5.99977	0.166673
I	no295	2.77698e+06	1.57531	0.115195	6.00181	0.166616
I	no296	6.35592e+06	3.60574	0.000311711	6.00115	0.166635
I	no297	1.30978e+07	7.43	1.11147e-13	6.00188	0.166614
I	no298	1.71059e+06	0.970572	0.331768	5.99933	0.166685
I	no299	1.05992e+07	6.01375	1.83127e-09	5.99957	0.166679
I	no300	1.02666e+07	5.82486	5.76733e-09	5.99994	0.166668
I	no301	1.2274e+07	6.96357	3.3776e-12	6.00028	0.166659
I	no302	3.50405e+06	1.94792	0.0514332	5.00001	0.2
I	no303	5.46186e+06	3.03622	0.00239749	5.00017	0.199993
I	no304	4.18675e+06	2.32702	0.0199699	5.00176	0.199929
I	no305	7.51156e+06	4.17527	2.98368e-05	5.00103	0.199959
I	no306	4.3828e+06	2.43642	0.0148387	5.00001	0.2
I	no307	4.35553e+06	2.42088	0.0154884	5.00157	0.199937
I	no308	7.43062e+06	4.12994	3.63729e-05	5.00188	0.199925
I	no309	2.43075e+06	1.35103	0.176696	5.00176	0.199929
I	no310	1.88415e+06	1.04725	0.294992	5.00152	0.199939
I	no311	6.24594e+06	3.36178	0.000775274	4.00038	0.249976
I	no312	1.55265e+07	8.35744	6.64946e-17	3.99987	0.250008
I	no313	2.12503e+06	1.14366	0.252772	4.00111	0.249931
I	no314	2.64793e+06	1.42499	0.154169	4.00157	0.249902
I	no315	5.17014e+06	2.7824	0.00539877	4.00137	0.249915
I	no316	7.81401e+06	4.20571	2.60924e-05	4.00048	0.24997
I	no317	3.57877e+06	1.92626	0.0540806	4.0002	0.249987
I	no318	5.4021e+06	2.90766	0.0036438	4.0002	0.249987
I	no319	3.91536e+06	2.10715	0.0351118	4.00124	0.249922
I	no320	802452	0.431944	0.665785	3.99969	0.250019
I	no321	3.75947e+06	2.02323	0.0430575	4.00137	0.249915
I	no322	5.46453e+06	2.94078	0.00327607	4.00152	0.249905
I	no323	2.06647e+06	1.11211	0.266099	4.00137	0.249915
I	no324	5.79102e+06	3.11659	0.00183109	4.00124	0.249922
I	no325	2.01832e+06	1.08638	0.277319	3.99999	0.250001
I	no326	4.09829e+06	2.20586	0.0274007	4.00031	0.249981
I	no327	5.01606e+06	2.69958	0.00694619	4.00109	0.249932
I	no328	3.18002e+06	1.71141	0.0870142	4.00124	0.249922
I	no329	3.81094e+06	2.0509	0.0402841	4.00145	0.24991
I	no330	3.71981e+06	2.00188	0.0453055	4.00137	0.249915
I	no331	2.26592e+06	1.14974	0.25026	3.00092	0.333231
I	no332	5.70543e+06	2.89502	0.00379377	3.00081	0.333243
I	no333	2.46542e+06	1.25097	0.210956	3.00092	0.333231
I	no334	3.33781e+06	1.69385	0.0903036	3.00013	0.333318
I	no335	1.34996e+07	6.84963	7.53002e-12	3.00106	0.333216
I	no336	2.17924e+06	1.10577	0.268835	3.00086	0.333238
I	no337	4.68925e+06	2.37942	0.0173454	3.00075	0.33325
I	no338	5.05843e+06	2.56672	0.0102707	3.00081	0.333243
I	no339	3.63318e+06	1.84381	0.0652194	2.99989	0.333346
I	no340	3.31134e+06	1.68017	0.0929335	3.00101	0.333222
I	no341	6.059e+06	3.07425	0.00211202	3.00116	0.333204
I	no342	1.97609e+06	1.00265	0.316037	3.00111	0.33321
I	no343	6.2613e+06	3.17743	0.00148721	3.00015	0.333317
I	no344	3.50724e+06	1.77961	0.0751488	3.00086	0.333238
I	no345	8.69933e+06	4.41395	1.01813e-05	3.0011	0.333211
I	no346	7.45959e+06	3.78492	0.000154021	3.00111	0.33321
I	no347	1.35187e+07	6.85896	7.05483e-12	3.00135	0.333183
I	no348	9.99936e+06	5.07361	3.92391e-07	3.00106	0.333215
I	no349	2.68299e+06	1.3615	0.173365	3.00033	0.333297
I	no350	1.06053e+07	4.66052	3.16609e-06	2.00043	0.499893
I	no351	1.97059e+06	0.865949	0.386524	2.00058	0.499854
I	no352	4.49827e+06	1.97678	0.0480748	2.00043	0.499893
[truncated: 1,029 more rows]

## Sheet: CCI
MDC	Variable	Estimate	tValue	Probt	VarianceInflation	Tolerance
B	Intercept	2.322e+07	5.33179	9.92024e-08	0
B	dum1	1.02525e+06	2.40499	0.0161896	1.63316	0.612312
B	dum2	925627	3.03212	0.00243419	2.23927	0.446574
B	dum3	983846	3.78848	0.000152389	5.53343	0.18072
B	dum4	1.08456e+06	4.21004	2.57386e-05	7.27117	0.13753
B	dum5	477865	1.21556	0.224179	1.92579	0.519268
B	dum6	120454	0.419401	0.674931	2.14149	0.466964
B	dum7	898375	3.02629	0.00248158	2.47792	0.403565
B	dum8	949978	3.6362	0.000277968	5.27486	0.189579
B	dum9	973644	3.72321	0.000197702	6.65279	0.150313
B	insu	-89802.2	-0.608649	0.54277	1.07336	0.931657
B	ty_dum1	2.07492e+06	15.5236	9.0666e-54	2.19854	0.454848
B	ty_dum2	1.02176e+06	8.8352	1.15301e-18	1.95566	0.511337
B	no1	-2.23253e+07	-5.13338	2.89503e-07	1329.54	0.000752142
B	no2	-2.44863e+07	-5.63095	1.83669e-08	1214.85	0.000823149
B	no3	-2.39974e+07	-5.51442	3.57936e-08	417.215	0.00239685
B	no4	-2.42425e+07	-5.56982	2.61069e-08	372.659	0.00268342
B	no5	-1.85144e+07	-4.253	2.12688e-05	366.236	0.00273048
B	no6	-2.10654e+07	-4.8393	1.32088e-06	323.843	0.00308792
B	no7	-2.42732e+07	-5.57439	2.54335e-08	297.501	0.00336133
B	no8	-2.22751e+07	-5.11471	3.19577e-07	271.846	0.00367855
B	no9	-2.41725e+07	-5.54986	2.92607e-08	250.815	0.00398701
B	no10	-2.35473e+07	-5.40396	6.65627e-08	227.913	0.00438763
B	no11	-2.39379e+07	-5.49475	4.00088e-08	215.256	0.00464564
B	no12	-2.37576e+07	-5.45163	5.10012e-08	200.85	0.00497885
B	no13	-1.80702e+07	-4.14599	3.4092e-05	197.018	0.00507567
B	no14	-2.40685e+07	-5.52217	3.42553e-08	193.134	0.00517775
B	no15	-2.26868e+07	-5.20114	2.01678e-07	193.433	0.00516975
B	no16	-2.39273e+07	-5.48947	4.12216e-08	190.236	0.00525664
B	no17	-2.31066e+07	-5.30163	1.17022e-07	185.336	0.0053956
B	no18	-2.43653e+07	-5.58993	2.3265e-08	181.471	0.00551053
B	no19	-2.49699e+07	-5.71808	1.10578e-08	174.308	0.00573696
B	no20	-2.41094e+07	-5.53012	3.27425e-08	173.735	0.0057559
B	no21	-2.33051e+07	-5.34443	9.25396e-08	165.011	0.0060602
B	no22	-2.41973e+07	-5.54907	2.93937e-08	156.191	0.00640241
B	no23	-1.8457e+07	-4.2324	2.33111e-05	153.269	0.00652448
B	no24	-2.36444e+07	-5.41716	6.1847e-08	124.958	0.0080027
B	no25	-2.34548e+07	-5.37258	7.92209e-08	121.055	0.00826073
B	no26	-2.33286e+07	-5.34152	9.40343e-08	114.217	0.00875526
B	no27	-1.50597e+07	-3.44887	0.000565068	110.207	0.00907382
B	no28	-2.26464e+07	-5.18682	2.17764e-07	109.194	0.00915803
B	no29	-2.18987e+07	-5.01213	5.46794e-07	103.381	0.00967294
B	no30	-2.42357e+07	-5.54701	2.97403e-08	97.4131	0.0102656
B	no31	-1.73914e+07	-3.98067	6.91684e-05	97.4044	0.0102665
B	no32	-2.24576e+07	-5.14004	2.79464e-07	95.4221	0.0104798
B	no33	-2.40669e+07	-5.50607	3.75277e-08	92.5115	0.0108095
B	no34	-2.21115e+07	-5.05556	4.36123e-07	81.6341	0.0122498
B	no35	-2.14589e+07	-4.90469	9.49295e-07	78.6852	0.0127089
B	no36	-1.92042e+07	-4.38944	1.14719e-05	76.6782	0.0130415
B	no37	-2.31966e+07	-5.3011	1.17364e-07	75.7013	0.0132098
B	no38	-2.43779e+07	-5.55891	2.77877e-08	62.9281	0.0158911
B	no39	-2.22354e+07	-5.07313	3.978e-07	59.8343	0.0167128
B	no40	-2.32885e+07	-5.31225	1.10419e-07	58.8508	0.0169921
B	no41	-9.87413e+06	-2.25126	0.0243893	55.8763	0.0178967
B	no42	-1.69809e+07	-3.87001	0.000109468	52.8856	0.0189087
B	no43	-1.93069e+07	-4.39619	1.11214e-05	50.9512	0.0196266
B	no44	-2.39758e+07	-5.46289	4.78782e-08	50.8846	0.0196523
B	no45	-2.29181e+07	-5.2118	1.9045e-07	47.0121	0.0212711
B	no46	-1.82333e+07	-4.14796	3.38005e-05	44.9435	0.0222502
B	no47	-2.37637e+07	-5.40427	6.64474e-08	43.9554	0.0227503
B	no48	-2.46526e+07	-5.60479	2.13596e-08	42.9623	0.0232762
B	no49	-2.31929e+07	-5.27118	1.38149e-07	41.9708	0.0238261
B	no50	-1.83882e+07	-4.17846	2.9579e-05	41.9853	0.0238178
B	no51	-2.41907e+07	-5.49788	3.9307e-08	40.9521	0.0244188
B	no52	-1.22762e+07	-2.78935	0.00529055	39.9514	0.0250304
B	no53	-1.35035e+07	-3.06594	0.00217521	38.9885	0.0256486
B	no54	-2.03285e+07	-4.61488	3.97833e-06	37.977	0.0263317
B	no55	-2.17006e+07	-4.92384	8.61095e-07	36.9916	0.0270331
B	no56	-1.89195e+07	-4.28997	1.80243e-05	34.9892	0.0285803
B	no57	-2.21358e+07	-5.0183	5.29574e-07	33.9764	0.0294322
B	no58	-2.45092e+07	-5.5493	2.9355e-08	32.0043	0.0312458
B	no59	-2.3941e+07	-5.41944	6.10653e-08	32.0186	0.0312318
B	no60	-2.32951e+07	-5.27194	1.37582e-07	31.0036	0.0322543
B	no61	-2.05857e+07	-4.65261	3.31641e-06	29.0187	0.0344605
B	no62	-2.32755e+07	-5.24928	1.55579e-07	26.0281	0.0384201
B	no63	-2.28137e+07	-5.14774	2.68252e-07	26.0015	0.0384594
B	no64	-1.9477e+07	-4.38999	1.14426e-05	25.019	0.0399696
B	no65	-1.60037e+07	-3.60453	0.000314123	24.0133	0.0416435
B	no66	-2.00332e+07	-4.51144	6.50658e-06	24.0203	0.0416315
B	no67	-2.27253e+07	-5.10797	3.31167e-07	22.0192	0.045415
B	no68	-2.28543e+07	-5.13678	2.84342e-07	22.0207	0.0454118
B	no69	-2.21358e+07	-4.97016	6.79192e-07	21.0174	0.0475795
B	no70	-1.44893e+07	-3.24447	0.00118025	19.0219	0.0525709
B	no71	-2.30508e+07	-5.15374	2.59824e-07	18.0215	0.0554892
B	no72	-1.46192e+07	-3.26293	0.00110609	17.0219	0.0587478
B	no73	-2.44862e+07	-5.46465	4.74072e-08	17.0253	0.058736
B	no74	-1.2551e+07	-2.80059	0.00511	17.0308	0.0587173
B	no75	-2.2474e+07	-5.00552	5.65851e-07	16.0268	0.0623955
B	no76	-2.49021e+07	-5.5346	3.19181e-08	15.0232	0.0665638
B	no77	-2.29521e+07	-5.09987	3.45621e-07	15.0311	0.0665289
B	no78	-1.80961e+07	-4.01263	6.04483e-05	14.0162	0.0713463
B	no79	-2.4276e+07	-5.38226	7.5089e-08	14.0199	0.0713274
B	no80	-2.42582e+07	-5.36208	8.39577e-08	13.0211	0.0767986
B	no81	-1.4786e+07	-3.2689	0.00108302	13.0164	0.0768263
B	no82	-2.47199e+07	-5.46378	4.76394e-08	13.0227	0.076789
B	no83	-1.60843e+07	-3.5427	0.00039772	12.0221	0.0831801
B	no84	-2.34913e+07	-5.17455	2.32534e-07	12.0203	0.0831928
B	no85	-1.43275e+07	-3.15621	0.00160268	12.0186	0.0832042
B	no86	-2.3108e+07	-5.08869	3.66577e-07	12.027	0.0831461
B	no87	-1.3376e+07	-2.94589	0.00322714	12.0245	0.0831633
B	no88	-1.09393e+07	-2.40926	0.0160014	12.0243	0.0831652
B	no89	-1.34679e+07	-2.95459	0.00313754	11.0179	0.0907613
B	no90	-1.61508e+07	-3.54275	0.000397643	11.0205	0.0907399
B	no91	-2.45241e+07	-5.37807	7.6853e-08	11.0263	0.0906927
B	no92	-1.71241e+07	-3.7569	0.00017293	11.0166	0.0907721
B	no93	-1.81792e+07	-3.9901	6.64789e-05	11.0071	0.0908501
B	no94	-2.38553e+07	-5.19683	2.06397e-07	10.057	0.0994333
B	no95	-1.22581e+07	-2.67588	0.00746443	10.0158	0.0998424
B	no96	-2.3644e+07	-5.16239	2.48131e-07	10.0119	0.0998815
B	no97	-2.054e+07	-4.45684	8.40116e-06	9.0117	0.110967
B	no98	-1.48665e+07	-3.22499	0.0012635	9.01614	0.110912
B	no99	-1.92704e+07	-4.17994	2.93866e-05	9.01782	0.110892
B	no100	-1.7866e+07	-3.87472	0.000107374	9.0206	0.110857
B	no101	-1.27493e+07	-2.76506	0.0057008	9.02037	0.11086
B	no102	-1.7597e+06	-0.378584	0.705004	8.02158	0.124664
B	no103	-1.97693e+07	-4.2528	2.12884e-05	8.0231	0.12464
B	no104	-2.14496e+07	-4.61449	3.9857e-06	8.02232	0.124652
B	no105	-2.32194e+07	-4.99613	5.94021e-07	8.0194	0.124698
B	no106	-2.28326e+07	-4.86314	1.17156e-06	7.0158	0.142535
B	no107	-2.45444e+07	-5.22768	1.74841e-07	7.01599	0.142532
B	no108	-1.7435e+07	-3.7136	0.000205357	7.01546	0.142542
B	no109	-1.26062e+07	-2.68622	0.00723759	7.00954	0.142663
B	no110	-2.46627e+07	-5.25266	1.52759e-07	7.01658	0.14252
B	no111	-2.4254e+07	-5.09415	3.56196e-07	6.01288	0.16631
B	no112	-1.67669e+07	-3.52112	0.000431488	6.01457	0.166263
B	no113	-3.94514e+06	-0.828546	0.40738	6.01384	0.166283
B	no114	-2.08217e+07	-4.37229	1.24097e-05	6.01553	0.166236
B	no115	-1.08147e+07	-2.27087	0.0231741	6.01597	0.166224
B	no116	-1.16038e+07	-2.4366	0.0148422	6.01583	0.166228
B	no117	-1.1744e+07	-2.46751	0.0136209	6.00859	0.166428
B	no118	-1.39299e+07	-2.92436	0.00345878	6.01855	0.166153
B	no119	-9.20616e+06	-1.89543	0.0580621	5.00646	0.199742
B	no120	-1.03036e+07	-2.11935	0.0340838	5.01608	0.199359
B	no121	-1.55053e+07	-3.19171	0.00141836	5.00841	0.199664
B	no122	-2.19923e+07	-4.52684	6.05082e-06	5.00886	0.199646
B	no123	-2.26966e+07	-4.66949	3.05569e-06	5.01383	0.199448
B	no124	-1.8462e+07	-3.79826	0.000146512	5.01394	0.199444
B	no125	-2.46738e+07	-4.91595	8.96453e-07	4.01001	0.249376
B	no126	-1.97767e+07	-3.94053	8.18126e-05	4.0095	0.249408
B	no127	-2.33157e+07	-4.64826	3.38694e-06	4.00504	0.249686
B	no128	-1.44332e+07	-2.87368	0.00406512	4.0155	0.249035
B	no129	-1.66723e+07	-3.322	0.000896684	4.00938	0.249415
B	no130	-1.03447e+07	-2.06118	0.0393095	4.0095	0.249407
B	no131	-8.94886e+06	-1.78224	0.0747388	4.01323	0.249176
B	no132	-1.92246e+07	-3.61362	0.000303312	3.00378	0.332914
B	no133	-2.29498e+07	-4.31021	1.6454e-05	3.00884	0.332353
B	no134	-2.01057e+07	-3.77718	0.00015946	3.00705	0.332552
B	no135	-2.11373e+07	-3.97039	7.22177e-05	3.00796	0.332452
B	no136	-2.0379e+07	-3.82756	0.000130148	3.00855	0.332386
B	no137	-1.88015e+07	-3.52956	0.000417977	3.01148	0.332063
B	no138	-2.19092e+07	-4.1164	3.87684e-05	3.00647	0.332616
B	no139	-4.67555e+06	-0.878649	0.379611	3.00519	0.332758
B	no140	-2.41926e+07	-4.5425	5.61915e-06	3.01033	0.33219
B	no141	-1.66428e+07	-2.70492	0.00684283	2.00906	0.497745
B	no142	-2.05863e+07	-3.35013	0.000810491	2.00393	0.499021
B	no143	-2.30273e+07	-3.74807	0.000179123	2.00317	0.499208
B	no144	-2.6224e+06	-0.426648	0.669644	2.00496	0.498764
B	no145	-1.75236e+07	-2.8514	0.00436093	2.00438	0.498909
B	no146	-2.26568e+07	-3.68739	0.000227672	2.00358	0.499107
B	no147	-2.54593e+07	-4.14429	3.43451e-05	2.00281	0.499299
B	no148	-2.22867e+07	-3.62725	0.000287765	2.00347	0.499134
B	no149	-1.83651e+07	-2.98868	0.00280816	2.0039	0.499028
B	no150	-1.99113e+07	-3.24028	0.00119771	2.00393	0.499021
B	no151	-1.38744e+07	-2.25775	0.0239812	2.00413	0.49897
B	no152	-2.17171e+07	-3.53447	0.000410296	2.00355	0.499114
B	no153	6.85725e+06	1.11399	0.265308	2.01087	0.497298
B	no154	-2.17934e+07	-3.54514	0.000394054	2.00553	0.498621
B	no155	-2.90333e+06	-0.472476	0.636597	2.00393	0.499021
B	no156	-1.32169e+07	-2.15007	0.031572	2.00542	0.498649
B	no157	0
B	CCI1	0
B	CCI2	350767	4.44536	8.86145e-06	1.12791	0.886596
B	CCI3	0
B	CCI4	0
B	CCI5	284321	1.51627	0.129479	1.03907	0.962401
B	CCI6	1.10529e+06	10.8332	3.29991e-27	1.12117	0.891923
B	CCI7	-385998	-1.4961	0.134658	1.04777	0.954405
B	CCI8	0
B	CCI9	164193	3.13668	0.00171328	1.10758	0.902871
B	CCI10	0
B	CCI11	246614	1.58757	0.112412	1.10666	0.903617
B	CCI12	1.13651e+06	16.0147	4.53416e-57	1.30221	0.767924
B	CCI13	677943	2.77282	0.00556677	1.09305	0.914869
B	CCI14	54054.5	0.569683	0.568905	1.22301	0.817656
B	CCI15	52723.6	0.347391	0.728304	1.03173	0.969248
B	CCI16	2207.51	0.0312727	0.975053	1.24169	0.805355
B	CCI17	0
C	Intercept	811773	0.931907	0.351522	0
C	dum1	504540	2.53779	0.0112478	1.44075	0.694081
C	dum2	312688	1.88121	0.0601211	2.28625	0.437397
C	dum3	395248	2.83573	0.00462842	4.79266	0.208652
C	dum4	282178	2.08597	0.0371361	7.83582	0.127619
C	dum5	-273229	-1.3402	0.180366	1.56821	0.637671
C	dum6	-40385.2	-0.27839	0.780749	2.07319	0.482348
C	dum7	371634	2.36445	0.0181734	2.67014	0.374512
C	dum8	394657	2.85365	0.00437644	5.90715	0.169286
C	dum9	350117	2.57698	0.0100538	7.69615	0.129935
C	insu	49039.5	0.498737	0.618032	1.35017	0.740647
C	ty_dum1	546227	9.5748	3.62281e-21	1.83358	0.54538
C	ty_dum2	348747	5.64707	1.92125e-08	1.79212	0.557998
C	no1	212434	0.24132	0.809337	274.838	0.00363851
C	no2	1.71494e+06	1.94829	0.0515509	262.053	0.00381603
C	no3	1.02687e+06	1.16657	0.243554	235.144	0.00425272
C	no4	-210707	-0.239651	0.810631	142.495	0.00701778
C	no5	-76072.7	-0.0861803	0.931334	85.1447	0.0117447
C	no6	1.06667e+06	1.20492	0.228409	61.0089	0.0163911
C	no7	108354	0.123113	0.902033	48.7934	0.0204946
C	no8	-441708	-0.497653	0.618795	47.656	0.0209837
C	no9	974834	1.09598	0.27325	41.8999	0.0238664
C	no10	19802.2	0.0222274	0.982269	33.9952	0.029416
C	no11	-312551	-0.349579	0.7267	30.1608	0.0331556
C	no12	282698	0.317036	0.751256	27.9642	0.03576
C	no13	21005.6	0.0234233	0.981315	25.1866	0.0397036
C	no14	-158345	-0.177179	0.85939	25.0139	0.0399777
C	no15	25037.6	0.0277456	0.977868	23.4057	0.0427246
C	no16	521827	0.580943	0.561359	17.9732	0.0556383
C	no17	387930	0.429092	0.667913	18.2072	0.0549232
C	no18	4229.46	0.00467639	0.996269	17.16	0.058275
C	no19	381674	0.421295	0.673595	15.0835	0.0662974
C	no20	-346369	-0.381566	0.702833	15.1435	0.0660348
C	no21	-390808	-0.423133	0.672254	10.1079	0.0989329
C	no22	3.05385e+06	3.29583	0.00100233	10.173	0.098299
C	no23	1.41733e+06	1.52057	0.128561	9.15627	0.109215
C	no24	417488	0.447655	0.654461	9.16625	0.109096
C	no25	-63728.3	-0.0678712	0.945896	8.1348	0.122929
C	no26	398631	0.419696	0.674763	7.13897	0.140076
C	no27	-8020.71	-0.00849908	0.99322	7.04765	0.141891
C	no28	254858	0.264611	0.791342	6.1209	0.163375
C	no29	1.50475e+06	1.56638	0.117453	6.08935	0.164221
C	no30	-202172	-0.206126	0.836719	5.08114	0.196806
C	no31	-1.02084e+06	-1.04025	0.298376	5.08648	0.1966
C	no32	3.29647e+06	3.3597	0.00079824	5.08487	0.196662
C	no33	911186	0.923864	0.355693	5.13783	0.194635
C	no34	1.88571e+06	1.91932	0.0551183	5.09845	0.196138
C	no35	-249599	-0.254199	0.799374	5.09237	0.196372
C	no36	1.15246e+06	1.17782	0.239038	5.05676	0.197755
C	no37	-290390	-0.286693	0.774383	4.06655	0.245909
C	no38	150252	0.139944	0.888722	3.04785	0.328101
C	no39	-108359	-0.100429	0.920016	3.078	0.324887
C	no40	-135632	-0.121976	0.902933	3.26917	0.305888
C	no41	471294	0.437233	0.662	3.072	0.325521
C	no42	-4860.12	-0.00454769	0.996372	3.01977	0.331151
C	no43	-335761	-0.31226	0.754883	3.05697	0.327121
C	no44	740822	0.59904	0.549229	2.02303	0.494307
C	no45	-31178.4	-0.0252113	0.979889	2.02303	0.494307
C	no46	1.31836e+06	1.06529	0.286902	2.02592	0.493603
C	no47	-887466	-0.711711	0.476745	2.05676	0.486202
C	no48	0
C	CCI1	0
C	CCI2	12488.4	0.254281	0.799311	1.15688	0.864394
C	CCI3	0
C	CCI4	0
C	CCI5	-113614	-0.798564	0.424659	1.06535	0.938657
C	CCI6	81552.7	1.38402	0.16654	1.11207	0.899222
C	CCI7	383763	2.1568	0.0311667	1.03222	0.968782
C	CCI8	0
C	CCI9	41617	1.37074	0.170643	1.10564	0.904454
C	CCI10	0
C	CCI11	206602	3.19278	0.00143592	1.2594	0.794031
C	CCI12	-46695.8	-0.433543	0.664677	1.09384	0.914207
C	CCI13	53761.8	0.51683	0.605345	1.25927	0.794112
C	CCI14	97262.1	1.6399	0.101217	1.18155	0.846349
C	CCI15	164172	1.17143	0.241596	1.24561	0.802817
C	CCI16	52683.4	1.05367	0.292192	1.18422	0.844439
C	CCI17	0
D	Intercept	3.35209e+06	3.90512	9.48668e-05	0
D	dum1	-108043	-2.57489	0.010043	1.97791	0.505585
D	dum2	-1965.16	-0.0415315	0.966873	1.68266	0.594297
D	dum3	158816	3.55346	0.000382139	2.55918	0.390751
D	dum4	226188	4.77678	1.80936e-06	2.7405	0.364897
D	dum5	-129572	-3.22435	0.0012671	2.15267	0.46454
D	dum6	-2524.29	-0.0648401	0.948303	2.08703	0.479151
D	dum7	89044.9	1.93388	0.0531596	2.05486	0.48665
D	dum8	232737	4.94013	7.94718e-07	2.35457	0.424706
D	dum9	234644	4.7033	2.59795e-06	2.4404	0.409769
D	insu	-57596.9	-1.2887	0.197534	1.08994	0.917481
D	ty_dum1	469525	15.8862	4.53243e-56	1.87614	0.533011
D	ty_dum2	305870	13.4073	1.33871e-40	1.59313	0.627694
D	no1	-2.87953e+06	-3.35645	0.000792775	1837.85	0.000544113
D	no2	-2.9425e+06	-3.42978	0.000606769	1519.93	0.000657927
D	no3	-2.86445e+06	-3.33783	0.000847782	841.728	0.00118803
D	no4	-2.27621e+06	-2.6512	0.00803476	427.644	0.00233839
D	no5	-2.62706e+06	-3.05708	0.0022416	288.956	0.00346074
D	no6	-2.29276e+06	-2.66853	0.00763195	214.874	0.0046539
D	no7	-2.73015e+06	-3.17569	0.00149984	208.42	0.00479801
D	no8	-2.57144e+06	-2.99119	0.00278645	204.564	0.00488846
D	no9	-2.80129e+06	-3.25639	0.00113257	164.245	0.00608848
D	no10	-2.51036e+06	-2.91869	0.00352379	158.361	0.00631468
D	no11	-2.53995e+06	-2.94899	0.00319629	119.631	0.00835901
D	no12	-1.25229e+06	-1.45394	0.145996	112.744	0.00886966
D	no13	-339193	-0.393012	0.69432	105.283	0.00949823
D	no14	-1.94849e+06	-2.26134	0.0237617	103.951	0.00961989
D	no15	-2.14799e+06	-2.49136	0.0127432	99.1279	0.010088
D	no16	-1.39459e+06	-1.61309	0.106759	86.7103	0.0115327
D	no17	-689703	-0.799239	0.424173	83.4047	0.0119897
D	no18	-2.79666e+06	-3.23981	0.00120041	77.4743	0.0129075
D	no19	-1.02884e+06	-1.19178	0.233378	74.4915	0.0134244
D	no20	-1.51097e+06	-1.7498	0.0801867	72.5326	0.0137869
D	no21	-2.94898e+06	-3.41134	0.000649291	63.67	0.015706
D	no22	-140678	-0.162702	0.870756	62.6904	0.0159514
D	no23	-2.66219e+06	-3.07923	0.00208161	58.6626	0.0170466
D	no24	-2.76394e+06	-3.19019	0.00142665	50.8294	0.0196737
D	no25	-1.8078e+06	-2.08567	0.0370365	47.838	0.0209039
D	no26	-2.29816e+06	-2.64849	0.00809935	43.8821	0.0227883
D	no27	-1.31598e+06	-1.51551	0.129678	40.8919	0.0244547
D	no28	-2.89333e+06	-3.32953	0.000873427	38.9143	0.0256975
D	no29	-1.626e+06	-1.86966	0.0615637	35.9106	0.027847
D	no30	-2.12403e+06	-2.44082	0.0146732	34.9312	0.0286277
D	no31	-2.6673e+06	-3.06053	0.00221597	31.9553	0.0312937
D	no32	-679205	-0.779484	0.435715	31.9432	0.0313056
D	no33	-73551.7	-0.0843636	0.932769	30.9509	0.0323093
D	no34	-2.03659e+06	-2.33608	0.0195087	30.9477	0.0323126
D	no35	-2.77178e+06	-3.17717	0.00149222	29.9612	0.0333765
D	no36	-2.60877e+06	-2.98906	0.0028059	28.9556	0.0345356
D	no37	-2.91262e+06	-3.33343	0.000861274	26.954	0.0371002
D	no38	-3.50445e+06	-3.99978	6.39063e-05	23.9831	0.0416961
D	no39	1.26341e+06	1.43837	0.150363	23.0584	0.0433681
D	no40	-2.90353e+06	-3.31175	0.000930773	22.973	0.0435293
D	no41	131102	0.149162	0.881429	20.9937	0.0476332
D	no42	-675555	-0.766722	0.443267	18.9918	0.0526542
D	no43	1.43433e+06	1.62715	0.103739	19.0092	0.0526062
D	no44	-1.25604e+06	-1.42447	0.154346	19.0205	0.052575
D	no45	-2.69373e+06	-3.05251	0.00227597	17.9944	0.0555728
D	no46	-2.44071e+06	-2.75473	0.00588587	16.0088	0.0624656
D	no47	-1.34677e+06	-1.51618	0.129508	15.0192	0.0665813
D	no48	4.63531e+06	5.21896	1.83935e-07	15.0161	0.0665952
D	no49	-2.67786e+06	-3.01655	0.00256378	15.001	0.0666622
D	no50	-2.56905e+06	-2.88575	0.00391406	14.0107	0.0713743
D	no51	-3.02874e+06	-3.40309	0.00066917	14.0025	0.0714158
D	no52	-1.90939e+06	-2.13844	0.0325079	13.011	0.0768577
D	no53	-1.72063e+06	-1.92822	0.0538589	12.995	0.0769527
D	no54	-3.03913e+06	-3.39258	0.000695354	12.0064	0.0832889
D	no55	-2.05782e+06	-2.2876	0.022184	11.0074	0.0908477
D	no56	-2.21259e+06	-2.46021	0.0139041	11.0023	0.0908899
D	no57	-773454	-0.850243	0.395213	9.00737	0.11102
D	no58	-3.32802e+06	-3.65927	0.000254379	9.00323	0.111071
D	no59	-2.71866e+06	-2.99047	0.00279298	8.99588	0.111162
D	no60	-2.55918e+06	-2.81329	0.00491431	9.00714	0.111023
D	no61	-2.75593e+06	-3.0025	0.00268509	8.02496	0.124611
D	no62	-2.96311e+06	-3.23101	0.00123797	8.01105	0.124828
D	no63	-2.3954e+06	-2.58583	0.00972997	7.00689	0.142717
D	no64	-2.19769e+06	-2.37136	0.0177435	7.01308	0.142591
D	no65	1.57423e+06	1.67373	0.0942184	6.02008	0.166111
D	no66	-2.33351e+06	-2.48267	0.0130581	6.012	0.166334
D	no67	-1.96582e+06	-2.09182	0.0364827	6.01003	0.166389
D	no68	-3.00808e+06	-3.13802	0.00170643	5.00315	0.199874
D	no69	573308	0.597853	0.549953	5.00682	0.199727
D	no70	-799397	-0.833086	0.404818	5.01326	0.199471
D	no71	-2.72684e+06	-2.8443	0.00446087	5.00427	0.199829
D	no72	-3.59409e+06	-3.74627	0.000180601	5.01134	0.199548
D	no73	-1.86365e+06	-1.94479	0.0518308	4.99985	0.200006
D	no74	-2.70269e+06	-2.73015	0.00634283	4.00225	0.249859
D	no75	-1.86124e+06	-1.87876	0.0603097	4.00819	0.249489
D	no76	-2.72525e+06	-2.75169	0.00594063	4.00585	0.249635
D	no77	-2.63322e+06	-2.50688	0.0121978	3.00434	0.332852
D	no78	2.3856e+06	2.26826	0.0233369	3.01196	0.33201
D	no79	-284707	-0.270968	0.786422	3.00608	0.332659
D	no80	-3.00963e+06	-2.86502	0.0041795	3.00478	0.332803
D	no81	-2.77089e+06	-2.63752	0.00836582	3.00529	0.332747
D	no82	-1.89318e+06	-1.56092	0.118578	2.00299	0.499253
D	no83	-2.69996e+06	-2.22629	0.0260197	2.00267	0.499334
D	no84	-3.45665e+06	-2.84939	0.00439023	2.00384	0.499041
D	no85	-3.01214e+06	-2.48369	0.0130209	2.00269	0.499328
D	no86	3.14957e+06	2.59729	0.00941153	2.00225	0.499437
D	no87	-1.87278e+06	-1.54148	0.123235	2.00981	0.49756
D	no88	-2.81973e+06	-2.32424	0.0201348	2.00406	0.498988
D	no89	-2.14266e+06	-1.76762	0.0771579	2.00071	0.499824
D	no90	0
D	CCI1	0
D	CCI2	26975	0.921926	0.356592	1.10746	0.902971
D	CCI3	0
D	CCI4	0
D	CCI5	707831	8.20891	2.5392e-16	1.05	0.952383
D	CCI6	95484.2	4.79504	1.65248e-06	1.15797	0.863577
D	CCI7	113865	1.29106	0.196717	1.03728	0.964061
D	CCI8	0
D	CCI9	30670.9	2.23663	0.025335	1.09995	0.909131
D	CCI10	0
D	CCI11	213687	4.01276	6.04988e-05	1.12406	0.889629
D	CCI12	317566	4.49598	7.01142e-06	1.02839	0.972394
D	CCI13	514389	6.13879	8.66603e-10	1.08572	0.921047
D	CCI14	82797.6	2.83432	0.00460257	1.13469	0.881301
D	CCI15	24010	0.314551	0.75311	1.0147	0.985517
D	CCI16	41747.9	2.6267	0.00863629	1.73117	0.577643
D	CCI17	0
E	Intercept	5.54087e+06	2.07474	0.0380272	0
E	dum1	-78166.4	-0.735469	0.462065	2.67063	0.374444
E	dum2	186418	1.09255	0.274609	1.54106	0.648906
E	dum3	170397	1.24747	0.212245	2.52443	0.39613
E	dum4	633276	5.08972	3.62752e-07	4.97778	0.200893
E	dum5	-51703.9	-0.501682	0.615898	3.03265	0.329744
E	dum6	-29523.3	-0.253147	0.800158	2.02542	0.493725
E	dum7	-73393.4	-0.412226	0.68018	1.6694	0.599018
E	dum8	444083	3.15898	0.00158623	2.86163	0.349451
E	dum9	980163	7.82504	5.39774e-15	6.21951	0.160784
E	insu	127035	1.62204	0.104816	1.07197	0.932864
E	ty_dum1	1.43141e+06	19.5567	3.64725e-84	1.87571	0.533132
E	ty_dum2	748618	14.0132	2.39798e-44	1.53301	0.652313
E	no1	-5.1173e+06	-1.91637	0.0553365	2260.02	0.000442474
E	no2	-4.31544e+06	-1.61713	0.105871	2011.54	0.000497132
E	no3	-5.36796e+06	-2.01094	0.0443494	1758.65	0.000568618
E	no4	-5.05338e+06	-1.89208	0.0584988	1254.14	0.000797362
E	no5	-3.90255e+06	-1.46139	0.143928	681.394	0.00146758
E	no6	-5.26919e+06	-1.97205	0.0486212	547.146	0.00182767
E	no7	-4.67156e+06	-1.74865	0.0803718	526.404	0.00189968
E	no8	-5.10452e+06	-1.91142	0.0559685	514.772	0.00194261
E	no9	-5.35046e+06	-2.00308	0.045186	455.659	0.00219462
E	no10	-5.08123e+06	-1.90174	0.0572237	355.84	0.00281025
E	no11	-4.19837e+06	-1.57143	0.116104	355.789	0.00281066
E	no12	-2.55246e+06	-0.954907	0.33964	278.873	0.00358586
E	no13	-2.81192e+06	-1.05168	0.292961	239.092	0.00418249
E	no14	-4.48401e+06	-1.67664	0.0936333	228.457	0.0043772
E	no15	-5.25681e+06	-1.9657	0.0493505	218.641	0.00457372
E	no16	-194975	-0.072887	0.941897	214.845	0.00465452
E	no17	-5.8816e+06	-2.19841	0.0279345	190.335	0.0052539
E	no18	-2.06477e+06	-0.771519	0.440411	165.792	0.00603164
E	no19	-4.951e+06	-1.85009	0.064319	162.809	0.00614217
E	no20	4.58215e+06	1.7111	0.0870816	148.168	0.00674908
E	no21	-6.10075e+06	-2.27776	0.022754	135.317	0.00739005
E	no22	-5.74847e+06	-2.14564	0.0319174	119.469	0.00837036
E	no23	1.58015e+06	0.588958	0.555898	98.7993	0.0101215
E	no24	-5.10571e+06	-1.90334	0.0570141	95.76	0.0104428
E	no25	-4.39275e+06	-1.63741	0.101564	95.777	0.0104409
E	no26	-4.85494e+06	-1.80964	0.0703715	93.7789	0.0106634
E	no27	-191264	-0.071306	0.943155	93.7422	0.0106676
E	no28	-3.67763e+06	-1.37043	0.170571	87.8095	0.0113883
E	no29	-5.04378e+06	-1.8787	0.0603044	83.8671	0.0119236
E	no30	-1.68809e+06	-0.62861	0.529614	76.8689	0.0130092
E	no31	5.90801e+06	2.1995	0.027857	73.8838	0.0135348
E	no32	-922345	-0.343261	0.731406	70.9103	0.0141023
E	no33	-5.00214e+06	-1.86006	0.0628952	64.9647	0.015393
E	no34	-5.07109e+06	-1.88353	0.0596466	54.9754	0.01819
E	no35	-4.54661e+06	-1.68792	0.0914472	54.0125	0.0185142
E	no36	-4.6836e+06	-1.73712	0.0823848	50.0438	0.0199825
E	no37	-4.27422e+06	-1.58589	0.112785	50.006	0.0199976
E	no38	-5.1811e+06	-1.92045	0.0548194	42.9673	0.0232735
E	no39	-5.28151e+06	-1.9535	0.0507785	39.0512	0.0256074
E	no40	-2.79262e+06	-1.03295	0.301644	38.0239	0.0262993
E	no41	9.74138e+06	3.60118	0.00031776	36.0134	0.0277675
E	no42	-5.34153e+06	-1.97314	0.0484969	35.04	0.0285388
E	no43	-5.33349e+06	-1.96833	0.0490476	34.0752	0.0293468
E	no44	-3.80583e+06	-1.40298	0.160641	31.0524	0.0322036
E	no45	-1.31116e+06	-0.48259	0.629393	28.0404	0.0356629
E	no46	-5.07696e+06	-1.8665	0.0619908	27.0656	0.0369472
E	no47	-2.49601e+06	-0.912829	0.361346	21.0475	0.0475117
E	no48	-5.58363e+06	-2.0421	0.0411578	21.0457	0.0475155
E	no49	-1.66286e+06	-0.608198	0.543065	21.0432	0.0475213
E	no50	-5.07494e+06	-1.85612	0.0634551	21.0444	0.0475185
E	no51	-3.81195e+06	-1.39044	0.164415	19.0448	0.0525078
E	no52	-1.51872e+06	-0.553173	0.580153	18.0395	0.0554339
E	no53	3.62942e+06	1.32303	0.185844	18.0104	0.0555235
E	no54	3.29445e+06	1.19258	0.233051	15.0433	0.066475
E	no55	-3.81919e+06	-1.37976	0.167679	14.0258	0.0712972
E	no56	-174052	-0.0618569	0.950678	10.0366	0.0996349
E	no57	-2.89367e+06	-1.01458	0.310324	8.02125	0.124669
E	no58	-1.95933e+06	-0.670197	0.502742	6.02079	0.166091
E	no59	3.76655e+06	1.28869	0.197526	6.01775	0.166175
E	no60	-5.55052e+06	-1.89901	0.0575811	6.018	0.166168
E	no61	-619351	-0.207657	0.835499	5.01349	0.199462
E	no62	-2.00262e+06	-0.671141	0.502141	5.01799	0.199283
E	no63	-5.58587e+06	-1.87238	0.0611723	5.01592	0.199365
E	no64	-5.71115e+06	-1.91494	0.0555181	5.01297	0.199482
E	no65	-3.47175e+06	-1.12711	0.259715	4.01064	0.249337
E	no66	1.39134e+07	4.25957	2.06014e-05	3.00689	0.332569
E	no67	-5.1332e+06	-1.57098	0.116208	3.00898	0.332339
E	no68	127119	0.0389059	0.968966	3.00869	0.332371
E	no69	-663488	-0.203119	0.839044	3.0071	0.332546
E	no70	6.71813e+06	2.05526	0.0398706	3.01126	0.332087
E	no71	0
E	CCI1	0
E	CCI2	274718	7.26389	3.93827e-13	1.22847	0.81402
E	CCI3	0
E	CCI4	0
E	CCI5	227503	2.24397	0.0248483	1.0424	0.959329
E	CCI6	177418	3.70511	0.000212023	1.13583	0.880414
E	CCI7	278695	1.6763	0.0936993	1.02999	0.97088
E	CCI8	0
E	CCI9	131893	4.56072	5.1365e-06	1.15371	0.866769
E	CCI10	0
E	CCI11	249332	2.63822	0.00834245	1.11372	0.897889
E	CCI12	1.20338e+06	14.1677	2.76427e-45	1.05963	0.943726
E	CCI13	597582	4.73172	2.24567e-06	1.12189	0.891356
E	CCI14	-42382.7	-0.941251	0.346591	1.13594	0.880325
E	CCI15	117498	1.59544	0.110635	1.02185	0.978618
E	CCI16	158588	8.35556	7.05337e-17	1.5671	0.638122
E	CCI17	0
F	Intercept	4.19165e+06	0.953689	0.340276	0
F	dum1	3.01289e+06	3.0523	0.00228007	2.09429	0.477489
F	dum2	335758	0.523974	0.600315	3.13472	0.319007
F	dum3	235677	0.418034	0.675936	9.89437	0.101068
F	dum4	275165	0.498967	0.617819	22.2571	0.0449296
F	dum5	4.85677e+06	5.26453	1.45011e-07	2.49301	0.401121
F	dum6	-85731.8	-0.103978	0.91719	1.70894	0.585159
F	dum7	131946	0.21755	0.827787	4.3999	0.227278
F	dum8	487449	0.878148	0.379896	16.5461	0.0604373
F	dum9	391586	0.709417	0.478091	23.9269	0.0417939
F	insu	-75404	-0.418521	0.67558	1.07874	0.927003
F	ty_dum1	1.90217e+06	8.28441	1.42566e-16	4.43252	0.225606
F	ty_dum2	1.18315e+06	5.44932	5.23995e-08	4.1516	0.240871
F	no1	-4.40085e+06	-1.00979	0.312634	959.003	0.00104275
F	no2	829878	0.190352	0.849039	579.546	0.00172549
F	no3	-3.39919e+06	-0.779576	0.435669	499.579	0.00200169
F	no4	3.13883e+06	0.719355	0.471948	301.474	0.00331703
F	no5	-4.94126e+06	-1.13225	0.257572	281.479	0.00355267
F	no6	-4.6598e+06	-1.06717	0.285936	235.525	0.00424583
F	no7	-5.44231e+06	-1.24655	0.212606	232.659	0.00429813
F	no8	-5.02451e+06	-1.15058	0.249946	224.353	0.00445726
F	no9	-5.02069e+06	-1.14971	0.250304	207.444	0.00482057
F	no10	-3.80225e+06	-0.870016	0.384324	159.264	0.00627888
F	no11	-4.82824e+06	-1.10351	0.269846	119.978	0.00833486
F	no12	-4.14086e+06	-0.946506	0.343925	118.006	0.00847415
F	no13	-4.92625e+06	-1.12558	0.260386	108.341	0.00923014
F	no14	-1.29524e+06	-0.29585	0.767354	103.514	0.00966052
F	no15	4.69713e+06	1.07278	0.28341	99.6135	0.0100388
F	no16	-4.18101e+06	-0.954759	0.339735	96.698	0.0103415
F	no17	4.70947e+06	1.07506	0.282387	91.8474	0.0108876
F	no18	-5.13471e+06	-1.17201	0.241236	89.8968	0.0111239
F	no19	-2.28629e+06	-0.51836	0.604225	77.102	0.0129698
F	no20	8.78451e+06	2.00154	0.0453748	70.3795	0.0142087
F	no21	6.35033e+06	1.44723	0.147879	69.3544	0.0144187
F	no22	958892	0.218434	0.827097	68.4197	0.0146157
F	no23	-2.68603e+06	-0.611893	0.54063	67.4197	0.0148325
F	no24	-2.14178e+06	-0.487286	0.626072	57.5906	0.017364
F	no25	-1.41899e+06	-0.322555	0.747043	52.6716	0.0189856
F	no26	-4.77106e+06	-1.08429	0.278276	50.6828	0.0197306
F	no27	1.12094e+06	0.254781	0.798901	50.6703	0.0197354
F	no28	-1.39655e+06	-0.317177	0.751119	47.7261	0.0209529
F	no29	-5.46258e+06	-1.23975	0.215113	45.7742	0.0218464
F	no30	2.52016e+06	0.572198	0.567208	45.7358	0.0218647
F	no31	-4.14999e+06	-0.941133	0.346671	41.7941	0.0239268
F	no32	3.13988e+06	0.711833	0.476594	40.8069	0.0245056
F	no33	3.7153e+06	0.842289	0.399657	40.8066	0.0245058
F	no34	-4.61425e+06	-1.04582	0.295683	39.8129	0.0251175
F	no35	681345	0.154379	0.877316	38.8219	0.0257587
F	no36	-2.72119e+06	-0.616474	0.537603	38.8335	0.0257509
F	no37	-2.43512e+06	-0.551309	0.581441	37.8663	0.0264087
F	no38	-1.10981e+06	-0.250571	0.802154	31.9296	0.0313189
F	no39	3.19862e+07	7.22567	5.55037e-13	31.8949	0.031353
F	no40	3.03025e+06	0.684272	0.493828	30.8943	0.0323684
F	no41	-3.2415e+06	-0.731163	0.464706	29.9354	0.0334053
F	no42	1.86041e+07	4.19488	2.7661e-05	28.9283	0.0345682
F	no43	-2.32246e+06	-0.523447	0.600681	27.9234	0.0358123
F	no44	-2.84109e+06	-0.639659	0.522416	26.9502	0.0371055
F	no45	2.98379e+06	0.671509	0.50192	25.9391	0.0385518
F	no46	-4.55075e+06	-1.02421	0.305772	25.9362	0.0385561
F	no47	1.95006e+07	4.38883	1.15745e-05	25.9371	0.0385549
F	no48	7.51486e+06	1.69147	0.0907951	25.932	0.0385623
F	no49	1.68691e+07	3.79543	0.000148712	25.9527	0.0385316
F	no50	1.01208e+07	2.27442	0.0229728	23.9401	0.041771
F	no51	1.72754e+07	3.88119	0.000104965	23.9534	0.0417478
F	no52	3.1827e+06	0.714354	0.475034	22.9595	0.0435549
F	no53	-4.89473e+06	-1.09732	0.272544	21.9713	0.0455139
F	no54	-4.08218e+06	-0.915281	0.360078	21.9653	0.0455265
F	no55	4.53971e+06	1.01816	0.308639	21.9526	0.0455527
F	no56	-3.08936e+06	-0.691965	0.488984	20.9655	0.0476973
F	no57	-2.85735e+06	-0.639975	0.522211	20.9671	0.0476938
F	no58	2.4277e+06	0.543027	0.58713	19.9744	0.0500641
F	no59	-963670	-0.215129	0.829674	19.0007	0.0526298
F	no60	-2.91805e+06	-0.65174	0.514592	18.9822	0.052681
F	no61	4.597e+06	1.02641	0.304735	18.994	0.0526483
F	no62	-3.27909e+06	-0.73264	0.463804	18.9687	0.0527186
F	no63	2.07339e+07	4.61412	4.02266e-06	17.0009	0.0588204
F	no64	1.02997e+06	0.228346	0.819384	14.9929	0.0666983
F	no65	-2.00292e+06	-0.444005	0.657053	14.996	0.0666845
F	no66	-4.25078e+06	-0.939898	0.347305	13.9985	0.0714363
F	no67	4.82879e+06	1.06723	0.285906	14.0108	0.0713737
F	no68	-1.68133e+06	-0.371714	0.710118	14.0021	0.0714181
F	no69	-3.26794e+06	-0.717609	0.473024	13.1033	0.0763165
F	no70	-2.2371e+06	-0.493196	0.621891	12.9999	0.0769235
F	no71	1.99775e+07	4.40519	1.07368e-05	12.9945	0.0769558
F	no72	9.66904e+06	2.11039	0.0348627	11.056	0.0904485
F	no73	5.73374e+06	1.25388	0.20993	11.0134	0.0907987
F	no74	1.97108e+07	4.29176	1.7981e-05	10	0.0999998
F	no75	3.45345e+06	0.747253	0.454938	9.00218	0.111084
F	no76	-22266.9	-0.00481818	0.996156	9.0018	0.111089
F	no77	5.26359e+06	1.13846	0.254968	9.00953	0.110994
F	no78	-3.28824e+06	-0.711315	0.476914	9.007	0.111025
F	no79	-4.90584e+06	-1.05337	0.292209	8.0004	0.124994
F	no80	633176	0.134425	0.893071	7.01546	0.142542
F	no81	2.07906e+07	4.41752	1.01445e-05	7.004	0.142776
F	no82	1.6678e+07	3.48641	0.000492746	6.03091	0.165812
F	no83	-5.31942e+06	-1.11421	0.265229	6.00681	0.166478
F	no84	-3.2794e+06	-0.686512	0.492414	6.01371	0.166287
F	no85	1.08389e+07	2.22439	0.026156	5.0067	0.199732
F	no86	-44632.5	-0.00916019	0.992692	5.0061	0.199756
F	no87	1.9707e+07	4.04616	5.26626e-05	5.00219	0.199912
F	no88	8.97399e+06	1.84275	0.0654106	5.00085	0.199966
F	no89	-141655	-0.02905	0.976826	5.01387	0.199447
F	no90	2.90353e+07	5.75874	8.85744e-09	4.02095	0.248697
F	no91	4.276e+06	0.84996	0.395378	4.00323	0.249798
F	no92	-685648	-0.136254	0.891625	4.0053	0.249669
F	no93	-435227	-0.0862829	0.931244	4.02452	0.248477
F	no94	-904304	-0.179691	0.8574	4.00596	0.249628
F	no95	-3.05065e+06	-0.606175	0.54442	4.0061	0.249619
F	no96	5.93089e+06	1.17865	0.23858	4.00499	0.249688
F	no97	6.12244e+06	1.14774	0.251119	3.00103	0.333219
F	no98	-2.11631e+06	-0.396369	0.691845	3.00652	0.33261
F	no99	-5.59494e+06	-1.04061	0.298094	3.04873	0.328005
F	no100	9.41226e+06	1.76392	0.0777921	3.00287	0.333015
F	no101	-3.02669e+06	-0.567031	0.570713	3.00488	0.332792
F	no102	5.65237e+06	1.05885	0.289708	3.00538	0.332737
F	no103	1.43025e+07	2.67244	0.00754869	3.02073	0.331046
F	no104	7.99708e+06	1.29734	0.194558	2.00398	0.499008
F	no105	-2.47138e+06	-0.401274	0.688232	2.0005	0.499875
F	no106	1.9786e+07	3.19175	0.00142079	2.02674	0.493404
F	no107	-2.41132e+06	-0.391207	0.695657	2.00372	0.499072
F	no108	1.96344e+06	0.318582	0.750054	2.00325	0.49919
F	no109	0
F	CCI1	0
F	CCI2	231924	3.69711	0.000219846	1.18644	0.84286
F	CCI3	0
F	CCI4	0
F	CCI5	-72830.3	-0.265053	0.790977	1.02543	0.975205
F	CCI6	790618	6.42224	1.4367e-10	1.13891	0.878036
F	CCI7	355345	1.09449	0.27378	1.03694	0.964375
F	CCI8	0
F	CCI9	169812	2.65424	0.0079679	1.10072	0.908496
F	CCI10	0
F	CCI11	358942	2.23729	0.0253008	1.17404	0.851762
F	CCI12	1.06567e+06	5.13349	2.92593e-07	1.03648	0.964806
F	CCI13	1.49758e+06	7.64341	2.41766e-14	1.23881	0.807224
F	CCI14	-26874.8	-0.238198	0.811735	1.14139	0.876128
F	CCI15	111743	0.656396	0.511592	1.06911	0.935355
F	CCI16	165676	1.51074	0.130904	1.11086	0.900207
F	CCI17	0
G	Intercept	817219	0.46089	0.644882	0
G	dum1	-63446.3	-0.635052	0.525401	1.35386	0.738631
G	dum2	96253	1.38546	0.165926	2.10765	0.474462
G	dum3	160012	2.53677	0.0111951	3.16588	0.315868
G	dum4	449043	7.28994	3.20821e-13	3.89436	0.256782
G	dum5	-48388	-0.510663	0.609592	1.42595	0.701287
G	dum6	-3627.08	-0.0512952	0.959091	1.94836	0.513253
G	dum7	119127	1.74698	0.0806558	2.35658	0.424344
G	dum8	263583	4.1687	3.07535e-05	3.66305	0.272996
G	dum9	410727	6.56272	5.40383e-11	4.6224	0.216338
G	insu	270293	5.62278	1.90237e-08	1.1276	0.886837
G	ty_dum1	1.11825e+06	28.3919	4.13794e-174	2.01326	0.496706
G	ty_dum2	605922	19.3908	4.73013e-83	1.68298	0.594183
G	no1	-571559	-0.322446	0.747118	4469.81	0.000223723
G	no2	-482504	-0.272187	0.785481	2447.24	0.000408624
G	no3	-385553	-0.217439	0.827869	1685.53	0.000593285
G	no4	705683	0.397969	0.690657	1140.14	0.000877088
G	no5	1.29429e+06	0.72977	0.465539	890.086	0.00112349
G	no6	44005.3	0.0248125	0.980205	753.297	0.0013275
G	no7	-776266	-0.437646	0.661647	628.822	0.00159028
G	no8	-964361	-0.543564	0.586747	519.958	0.00192323
G	no9	724874	0.408579	0.682853	518.998	0.00192679
G	no10	-271831	-0.153219	0.878227	507.532	0.00197032
G	no11	-361641	-0.20382	0.838496	440.496	0.00227017
G	no12	1.74904e+06	0.985621	0.32433	430.017	0.00232549
G	no13	-676600	-0.381316	0.702973	427.045	0.00234168
G	no14	-39879	-0.0224717	0.982072	404	0.00247525
G	no15	445790	0.251166	0.801689	343.035	0.00291515
G	no16	-115108	-0.0648356	0.948306	294.46	0.00339605
G	no17	-254670	-0.143435	0.885948	279.827	0.00357363
G	no18	6.45518e+06	3.63148	0.000282452	176.908	0.00565267
G	no19	-375022	-0.210989	0.832898	172.92	0.00578301
G	no20	521635	0.293444	0.769185	170.972	0.00584892
G	no21	8.63388e+06	4.85562	1.20855e-06	157.164	0.00636279
G	no22	-236053	-0.132762	0.894383	157.145	0.00636356
G	no23	525202	0.295187	0.767854	136.444	0.00732904
G	no24	997736	0.560542	0.575116	117.582	0.00850472
G	no25	4.18112e+06	2.34791	0.0188883	106.682	0.00937367
G	no26	3.77874e+06	2.12149	0.0338923	102.72	0.00973521
G	no27	3.78229e+06	2.12321	0.0337477	101.744	0.00982863
G	no28	2.16181e+06	1.21214	0.225471	81.8612	0.0122158
G	no29	4.25046e+06	2.38301	0.0171805	79.8644	0.0125212
G	no30	7.24457e+06	4.06109	4.90182e-05	78.879	0.0126777
G	no31	-294185	-0.164876	0.869044	75.8885	0.0131772
G	no32	1.0307e+06	0.577613	0.563532	73.8829	0.0135349
G	no33	505320	0.283139	0.777073	72.8972	0.013718
G	no34	-67136.4	-0.0376142	0.969996	72.9107	0.0137154
G	no35	3.83048e+06	2.14274	0.032145	59.9689	0.0166753
G	no36	5.22974e+06	2.9244	0.00345487	56.9699	0.0175531
G	no37	7.16463e+06	3.99112	6.5979e-05	40.0104	0.0249935
G	no38	-559382	-0.311658	0.755303	38.9739	0.0256582
G	no39	573563	0.319285	0.749513	38.0152	0.0263053
G	no40	7.13647e+06	3.97288	7.12396e-05	38.0109	0.0263082
G	no41	2.46141e+06	1.3698	0.170762	37.0105	0.0270193
G	no42	583917	0.324834	0.74531	36.0113	0.0277691
G	no43	5.47984e+06	3.04467	0.00233219	33.0109	0.0302931
G	no44	4.59283e+06	2.54896	0.0108114	31.0205	0.0322368
G	no45	8.2733e+06	4.59168	4.42185e-06	31.0189	0.0322384
G	no46	8.90535e+06	4.94014	7.86516e-07	30.0146	0.0333171
G	no47	-292819	-0.16224	0.871118	28.0155	0.0356945
G	no48	1.22643e+06	0.678988	0.497153	27.0213	0.0370079
G	no49	496042	0.274499	0.783704	26.0069	0.0384513
G	no50	-402313	-0.221998	0.824318	23.0201	0.0434403
G	no51	9.37154e+06	5.17085	2.35122e-07	23.0236	0.0434336
G	no52	5.93993e+06	3.27747	0.0010491	23.023	0.0434348
G	no53	3.6302e+06	2.00292	0.0451988	23.0256	0.0434299
G	no54	1.64945e+06	0.908182	0.363792	21.0211	0.0475713
G	no55	-405754	-0.223153	0.823418	20.0163	0.0499592
G	no56	1.90031e+06	1.04351	0.296724	19.0223	0.05257
G	no57	3.20461e+06	1.75689	0.0789512	18.0245	0.0554799
G	no58	1.13135e+06	0.6198	0.535396	18.0507	0.0553996
G	no59	1.1356e+06	0.620274	0.535084	16.024	0.0624064
G	no60	3.86078e+06	2.10901	0.0349556	16.0206	0.0624195
G	no61	193864	0.105919	0.915648	16.0152	0.0624406
G	no62	-783325	-0.427091	0.669318	15.0102	0.0666216
G	no63	8.75871e+06	4.76318	1.91807e-06	14.0108	0.0713736
G	no64	-235035	-0.127421	0.898608	13.0141	0.0768396
G	no65	970215	0.524124	0.600198	12.0153	0.0832272
G	no66	1.56413e+07	8.44832	3.14054e-17	12.0191	0.0832009
G	no67	8.37982e+06	4.50823	6.57148e-06	11.0141	0.0907924
G	no68	5.22071e+06	2.80856	0.00498088	11.0151	0.0907848
G	no69	6.24231e+06	3.35825	0.000785727	11.0143	0.090791
G	no70	7.56821e+06	4.05006	5.13847e-05	10.0189	0.0998112
G	no71	498447	0.266828	0.789604	10.0122	0.0998777
G	no72	7.07443e+06	3.76339	0.000168072	9.01259	0.110956
G	no73	-272738	-0.143992	0.885508	8.00699	0.124891
G	no74	9.9807e+06	5.21377	1.86751e-07	7.01041	0.142645
G	no75	-1.08901e+06	-0.569114	0.569285	7.00472	0.142761
G	no76	1.00883e+07	5.19569	2.05821e-07	6.01057	0.166374
G	no77	1.15061e+06	0.592696	0.553391	6.00839	0.166434
G	no78	1.07345e+07	5.52927	3.25315e-08	6.00891	0.16642
G	no79	1.34421e+07	6.92462	4.49471e-12	6.00767	0.166454
G	no80	2.77615e+06	1.40099	0.161231	5.00829	0.199669
G	no81	1.42297e+06	0.718301	0.472579	5.00559	0.199777
G	no82	3.65035e+06	1.84223	0.0654558	5.00791	0.199684
G	no83	6.06363e+06	3.06039	0.00221323	5.0071	0.199716
G	no84	-1.70042e+06	-0.85832	0.390725	5.00597	0.199761
G	no85	1.36426e+07	6.66372	2.73453e-11	4.00975	0.249392
G	no86	1.78001e+06	0.870017	0.384301	4.00446	0.249721
G	no87	476563	0.23295	0.815802	4.00378	0.249764
G	no88	5.43693e+06	2.50526	0.0122436	3.00392	0.332898
G	no89	1.62467e+07	7.4857	7.39032e-14	3.00436	0.33285
G	no90	-1.34057e+06	-0.617673	0.536798	3.00433	0.332853
G	no91	1.18682e+07	5.45879	4.84705e-08	3.01483	0.331693
G	no92	-338325	-0.155935	0.876085	3.00236	0.333071
G	no93	3.60798e+06	1.66149	0.0966296	3.00758	0.332493
G	no94	-1.44878e+06	-0.577461	0.563634	2.00741	0.498154
G	no95	3.6068e+06	1.43955	0.150008	2.002	0.499501
G	no96	-84548.1	-0.033722	0.973099	2.00473	0.498819
G	no97	1.07209e+06	0.427708	0.668868	2.00375	0.499063
G	no98	3.13359e+06	1.25066	0.211072	2.00207	0.499483
G	no99	1.4202e+07	5.66472	1.49147e-08	2.00454	0.498867
G	no100	8.16392e+06	3.25663	0.00112918	2.00417	0.498959
G	no101	1.86026e+06	0.742396	0.457856	2.00241	0.499399
G	no102	6.97819e+06	2.78343	0.00538341	2.00447	0.498886
G	no103	-849723	-0.339112	0.734528	2.00236	0.499411
G	no104	5.70394e+06	2.27624	0.0228414	2.00257	0.499357
G	no105	1.6278e+07	6.4959	8.43479e-11	2.00263	0.499344
G	no106	0
G	CCI1	0
G	CCI2	206742	7.51457	5.9329e-14	1.11586	0.896169
G	CCI3	0
G	CCI4	0
G	CCI5	122247	1.40991	0.158581	1.02112	0.979319
G	CCI6	293005	9.74753	2.10331e-22	1.11369	0.89792
G	CCI7	67966.3	0.689033	0.49081	1.02645	0.974227
G	CCI8	0
G	CCI9	60468.1	4.02952	5.6082e-05	1.11021	0.90073
G	CCI10	0
G	CCI11	232762	4.22191	2.43232e-05	1.09181	0.915913
G	CCI12	710070	11.1228	1.16358e-28	1.0302	0.970683
G	CCI13	354862	4.4556	8.40815e-06	1.0786	0.927131
G	CCI14	29703.8	1.36699	0.171644	1.12116	0.891933
G	CCI15	128605	4.67618	2.94051e-06	1.09302	0.914892
G	CCI16	127582	14.0165	1.94058e-44	1.73892	0.57507
G	CCI17	0
H	Intercept	3.55732e+06	1.05573	0.291126	0
H	dum1	-847201	-0.556651	0.577783	1.29116	0.774494
H	dum2	-825976	-1.11585	0.264522	18.6244	0.0536931
H	dum3	-765839	-1.04985	0.293821	42.1893	0.0237027
H	dum4	-367817	-0.505517	0.61321	63.6665	0.0157069
H	dum5	-1.53509e+06	-1.46849	0.142013	1.92559	0.519322
H	dum6	-838900	-0.870682	0.383956	2.23644	0.447139
H	dum7	-687395	-0.926346	0.354296	17.0506	0.058649
H	dum8	-507543	-0.698006	0.485195	69.8127	0.014324
H	dum9	-281590	-0.387321	0.698529	79.2939	0.0126113
H	insu	-49550	-0.382629	0.702005	1.11419	0.89751
H	ty_dum1	1.58412e+06	11.2507	3.91425e-29	3.50062	0.285664
H	ty_dum2	1.18925e+06	8.91755	5.89995e-19	3.09787	0.322802
H	no1	-511422	-0.155477	0.87645	948.611	0.00105417
H	no2	-1.54385e+06	-0.469376	0.638814	594.807	0.00168122
H	no3	-689306	-0.20952	0.834048	553.806	0.00180569
H	no4	-2.55142e+06	-0.775291	0.438192	518.229	0.00192965
H	no5	-2.33345e+06	-0.709074	0.4783	485.311	0.00206053
H	no6	-1.54519e+06	-0.469891	0.638446	481.984	0.00207476
H	no7	-2.7967e+06	-0.85028	0.395196	449.818	0.00222312
H	no8	-266549	-0.0809895	0.935452	425.587	0.0023497
H	no9	-2.55609e+06	-0.776544	0.437452	406.089	0.00246251
H	no10	-2.03631e+06	-0.618646	0.536168	381.821	0.00261903
H	no11	-2.264e+06	-0.687221	0.491965	237.403	0.00421225
H	no12	-1.61037e+06	-0.489071	0.624806	210.624	0.0047478
H	no13	1.62383e+06	0.492549	0.622346	160.233	0.00624091
H	no14	-2.9673e+06	-0.899498	0.368416	145.868	0.00685549
H	no15	-1.80203e+06	-0.545555	0.585388	114.9	0.00870323
H	no16	-2.22127e+06	-0.672669	0.501179	112.867	0.00885999
H	no17	1.52118e+06	0.460743	0.644996	104.951	0.0095283
H	no18	-766362	-0.232032	0.81652	104.044	0.00961136
H	no19	-1.74528e+06	-0.528032	0.597493	93.3116	0.0107168
H	no20	2.35347e+06	0.710778	0.477244	69.6983	0.0143476
H	no21	1.10835e+07	3.34321	0.000832197	58.8181	0.0170016
H	no22	9.96717e+06	3.00254	0.00268615	50.8918	0.0196495
H	no23	4.77079e+06	1.43685	0.150801	48.8903	0.0204539
H	no24	-397063	-0.119517	0.904869	48.9471	0.0204302
H	no25	-1.18095e+06	-0.354404	0.723046	39.0342	0.0256186
H	no26	7.97612e+06	2.39436	0.0166738	37.9894	0.0263231
H	no27	2.68364e+06	0.805425	0.4206	36.9838	0.0270389
H	no28	5.41973e+06	1.61397	0.106576	24.0407	0.0415962
H	no29	2.43537e+06	0.722918	0.469753	21.0478	0.047511
H	no30	7.2129e+06	2.13307	0.0329508	18.0324	0.0554558
H	no31	4.06245e+06	1.20105	0.229771	18.0427	0.0554241
H	no32	-266546	-0.0786541	0.93731	17.048	0.0586579
H	no33	3.1476e+06	0.927201	0.353852	16.0403	0.0623429
H	no34	2.64477e+06	0.779542	0.435685	16.0214	0.0624166
H	no35	1.27339e+06	0.37522	0.707507	16.0308	0.0623799
H	no36	6.01687e+06	1.76947	0.0768562	15.0228	0.0665654
H	no37	2.62396e+06	0.769579	0.441574	14.0274	0.0712893
H	no38	8.85469e+06	2.58866	0.00965354	13.0335	0.0767255
H	no39	1.31974e+07	3.8475	0.000120314	12.0158	0.0832236
H	no40	3.50006e+06	1.01972	0.307893	12.0314	0.0831155
H	no41	3.27768e+06	0.951075	0.341597	11.0281	0.0906776
H	no42	5.7243e+06	1.62922	0.103308	8.02695	0.12458
H	no43	1.71154e+06	0.487368	0.626012	8.01908	0.124703
H	no44	7.38743e+06	2.05295	0.0401116	6.0156	0.166234
H	no45	3.50543e+06	0.974176	0.33	6.01532	0.166242
H	no46	3.8878e+06	1.07966	0.280329	6.024	0.166003
H	no47	3.97812e+06	1.08289	0.278892	5.01632	0.199349
H	no48	-262768	-0.069236	0.944804	4.01601	0.249003
H	no49	3.78998e+06	0.998276	0.318177	4.01871	0.248836
H	no50	3.83503e+06	1.01059	0.312245	4.01515	0.249057
H	no51	260123	0.0685325	0.945364	4.0168	0.248954
H	no52	8.84167e+06	2.19714	0.0280405	3.01046	0.332175
H	no53	2.54103e+06	0.631323	0.527849	3.0116	0.33205
H	no54	1.08452e+06	0.269416	0.787617	3.01238	0.331963
H	no55	7.1622e+06	1.54195	0.123129	2.00568	0.498583
H	no56	3.56765e+06	0.768153	0.44242	2.00529	0.498681
H	no57	3.59497e+06	0.774027	0.438939	2.00533	0.498671
H	no58	-3.17745e+06	-0.68418	0.493882	2.00505	0.498742
H	no59	2.13263e+06	0.459014	0.646237	2.00672	0.498326
H	no60	8.32597e+06	1.79265	0.0730688	2.00533	0.498671
H	no61	2.2088e+06	0.475428	0.634496	2.00655	0.498367
H	no62	1.42367e+07	3.06676	0.00217157	2.0034	0.499152
H	no63	1.33668e+07	2.87955	0.00399367	2.00314	0.499216
H	no64	4.64549e+06	1.00084	0.316937	2.00282	0.499295
H	no65	0
H	CCI1	0
H	CCI2	197819	2.79558	0.00519383	1.07637	0.92905
H	CCI3	0
H	CCI4	0
H	CCI5	545780	2.43831	0.0147791	1.01743	0.982865
H	CCI6	500593	5.48263	4.32598e-08	1.10664	0.903636
H	CCI7	235043	0.839485	0.401224	1.02273	0.97778
H	CCI8	0
H	CCI9	176817	4.52828	6.03783e-06	1.06668	0.937492
H	CCI10	0
H	CCI11	96940	0.71773	0.472946	1.07011	0.934488
H	CCI12	341290	1.99956	0.0455838	1.02702	0.973687
H	CCI13	816978	3.92271	8.83345e-05	1.07658	0.928869
H	CCI14	115704	2.07403	0.0381105	1.0947	0.91349
H	CCI15	232183	6.80471	1.09e-11	1.36838	0.73079
H	CCI16	119512	5.17067	2.39243e-07	1.39634	0.71616
H	CCI17	0
I	Intercept	-1.12837e+06	-0.611292	0.54101	0
I	dum1	-223000	-0.858241	0.390765	1.2896	0.775433
I	dum2	280682	3.06184	0.00220148	4.49867	0.222288
I	dum3	382044	4.51783	6.26862e-06	12.2823	0.0814181
I	dum4	921556	10.8425	2.39807e-27	14.1182	0.0708305
I	dum5	-408148	-1.72307	0.0848858	1.43359	0.697551
I	dum6	-25518.1	-0.268884	0.78802	3.5225	0.283889
I	dum7	233829	2.69081	0.00713134	7.38738	0.135366
I	dum8	361835	4.24849	2.15783e-05	10.6745	0.0936808
I	dum9	762984	8.73645	2.5127e-18	8.30283	0.120441
I	insu	264836	5.99739	2.02521e-09	1.05255	0.950073
I	ty_dum1	1.67189e+06	41.2486	0	1.25348	0.797781
I	ty_dum2	961777	42.1481	0	1.12973	0.885167
I	no1	1.1113e+06	0.602609	0.546773	5568.28	0.000179589
I	no2	1.13746e+06	0.616727	0.537419	2685.49	0.000372371
I	no3	1.26044e+06	0.683423	0.494344	2214.37	0.000451595
I	no4	936008	0.507463	0.611833	1751.71	0.000570872
I	no5	3.05257e+06	1.65485	0.0979646	1475.6	0.000677692
I	no6	1.43164e+06	0.776166	0.437656	1407.76	0.000710348
I	no7	2.78523e+06	1.50974	0.131118	1113.85	0.000897784
I	no8	1.99151e+06	1.07952	0.280363	1092.3	0.000915498
I	no9	2.36044e+06	1.27941	0.20076	937.136	0.00106708
I	no10	1.85949e+06	1.00773	0.313593	804.365	0.00124322
I	no11	3.29681e+06	1.78669	0.0739962	747.913	0.00133705
I	no12	3.78246e+06	2.04986	0.0403854	679.763	0.0014711
I	no13	2.75086e+06	1.49075	0.136037	663.442	0.00150729
I	no14	2.83793e+06	1.5379	0.124081	640.335	0.00156168
I	no15	1.24024e+06	0.672035	0.501566	569.871	0.00175478
I	no16	1.82765e+06	0.990296	0.322036	552.452	0.00181011
I	no17	1.45375e+06	0.787647	0.430909	527.28	0.00189653
I	no18	6.64906e+06	3.60212	0.000316078	509.879	0.00196125
I	no19	1.75424e+06	0.950492	0.341869	508.763	0.00196555
I	no20	2.79852e+06	1.51614	0.129492	453.311	0.00220599
I	no21	5.00544e+06	2.7113	0.00670536	415.334	0.0024077
I	no22	1.53326e+06	0.830189	0.406437	300.628	0.00332637
I	no23	2.86279e+06	1.55	0.121152	278.934	0.00358507
I	no24	1.36443e+06	0.738624	0.46014	278.034	0.00359669
I	no25	1.14518e+07	6.19826	5.77405e-10	265.275	0.00376967
I	no26	2.72953e+06	1.47701	0.139682	232.695	0.00429748
I	no27	977818	0.529139	0.596713	231.687	0.00431618
I	no28	6.16012e+06	3.33351	0.000858471	228.709	0.00437237
I	no29	2.23423e+06	1.20894	0.226695	221.8	0.00450856
I	no30	4.33149e+06	2.34377	0.0190955	215.843	0.00463301
I	no31	4.9313e+06	2.66707	0.00765516	187.199	0.00534192
I	no32	2.30604e+06	1.24655	0.212569	155.473	0.00643197
I	no33	3.65431e+06	1.97528	0.0482441	153.491	0.00651506
I	no34	3.78183e+06	2.04438	0.0409236	152.467	0.0065588
I	no35	7.18644e+06	3.88306	0.000103346	139.608	0.00716291
I	no36	7.18531e+06	3.88212	0.000103743	132.627	0.00753996
I	no37	2.88486e+06	1.55821	0.119193	132.702	0.00753571
I	no38	985695	0.532485	0.594393	129.659	0.00771255
I	no39	3.64197e+06	1.96733	0.0491537	127.671	0.00783263
I	no40	2.3559e+06	1.27263	0.203159	126.667	0.00789473
I	no41	3.66711e+06	1.98068	0.0476351	120.686	0.00828597
I	no42	2.24414e+06	1.21125	0.225807	116.841	0.00855861
I	no43	3.66512e+06	1.97888	0.0478378	112.749	0.00886922
I	no44	2.16807e+06	1.17034	0.241872	107.777	0.00927841
I	no45	3.10669e+06	1.6769	0.0935716	105.784	0.00945326
I	no46	2.09321e+06	1.12749	0.259545	105.22	0.00950393
I	no47	1.68263e+06	0.907954	0.363909	100.823	0.00991833
I	no48	1.56081e+06	0.842265	0.399645	99.8063	0.0100194
I	no49	8.15219e+06	4.39668	1.1025e-05	90.861	0.0110058
I	no50	645946	0.348319	0.727603	88.8754	0.0112517
I	no51	3.18934e+06	1.71974	0.0854888	86.8684	0.0115117
I	no52	2.88889e+06	1.55744	0.119376	83.8771	0.0119222
I	no53	2.16224e+06	1.16467	0.244161	73.9223	0.0135277
I	no54	4.36143e+06	2.34747	0.0189069	66.9483	0.0149369
I	no55	2.01962e+06	1.08688	0.277097	64.9407	0.0153987
I	no56	4.18768e+06	2.25358	0.0242289	64.9451	0.0153976
I	no57	2.79994e+06	1.5066	0.131923	63.9472	0.0156379
I	no58	4.85516e+06	2.6119	0.00900796	62.9617	0.0158827
I	no59	1.43415e+06	0.771532	0.440397	62.9598	0.0158832
I	no60	6.30966e+06	3.39309	0.000691868	59.9653	0.0166763
I	no61	1.23257e+06	0.662901	0.507399	59.9519	0.01668
I	no62	6.88148e+06	3.69951	0.000216352	57.97	0.0172503
I	no63	3.38942e+06	1.82204	0.0684583	56.9626	0.0175554
I	no64	2.66802e+06	1.43341	0.151749	53.978	0.0185261
I	no65	3.35641e+06	1.80187	0.071575	48.9679	0.0204215
I	no66	2.39433e+06	1.28476	0.198885	46.9759	0.0212875
I	no67	1.47439e+07	7.90741	2.7065e-15	46.0015	0.0217384
I	no68	1.04104e+06	0.55839	0.576581	45.9913	0.0217432
I	no69	3.24506e+06	1.74004	0.0818604	43.9767	0.0227393
I	no70	2.7846e+06	1.49291	0.135469	43.9902	0.0227323
I	no71	674525	0.361515	0.717717	42.9968	0.0232576
I	no72	1.2234e+06	0.655455	0.512179	42.004	0.0238073
I	no73	3.9748e+06	2.12682	0.0334423	38.0081	0.0263102
I	no74	3.13332e+06	1.67606	0.0937348	37.0041	0.027024
I	no75	3.37795e+06	1.80712	0.070752	36.9957	0.0270302
I	no76	4.09888e+06	2.19283	0.0283267	36.995	0.0270307
I	no77	2.51844e+06	1.34665	0.178101	36.0039	0.0277747
I	no78	3.04399e+06	1.62686	0.103776	35.0112	0.0285623
I	no79	2.58736e+06	1.38235	0.166872	34.0053	0.0294072
I	no80	2.00279e+06	1.06788	0.285582	30.0077	0.0333248
I	no81	8.09656e+06	4.31212	1.62151e-05	28.0038	0.0357095
I	no82	8.39592e+06	4.46787	7.92564e-06	27.0118	0.0370208
I	no83	9.03224e+06	4.80279	1.57134e-06	26.0137	0.0384413
I	no84	1.24464e+07	6.61316	3.81737e-11	25.0123	0.0399803
I	no85	3.35736e+06	1.78408	0.0744198	25.0062	0.0399901
I	no86	3.10372e+06	1.64923	0.0991103	25.0084	0.0399866
I	no87	1.68143e+06	0.892703	0.372022	24.0078	0.0416531
I	no88	2.00703e+06	1.06343	0.287594	22.0097	0.0454346
I	no89	2.08343e+06	1.1038	0.269686	22.0142	0.0454253
I	no90	6.55187e+06	3.46758	0.000525811	21.0101	0.0475962
I	no91	1.15349e+07	6.0968	1.09369e-09	20.0128	0.049968
I	no92	5.5276e+06	2.92188	0.00348154	20.0095	0.0499763
I	no93	696097	0.36742	0.713308	19.0122	0.0525979
I	no94	1.10079e+06	0.58012	0.561837	18.0127	0.0555163
I	no95	3.18457e+06	1.67551	0.0938426	17.0097	0.05879
I	no96	1.78378e+06	0.936533	0.349006	16.0145	0.0624436
I	no97	1.09225e+06	0.570847	0.568107	14.0074	0.0713907
I	no98	874922	0.455935	0.64844	13.0057	0.0768891
I	no99	1.09367e+07	5.67857	1.36924e-08	12.0094	0.0832681
I	no100	3.17118e+06	1.64684	0.0995994	12.0051	0.0832982
I	no101	1.14684e+07	5.9546	2.63245e-09	12.0095	0.0832675
I	no102	1.16676e+06	0.605843	0.544623	12.0079	0.0832784
I	no103	2.13289e+06	1.1028	0.270121	11.0101	0.0908261
I	no104	1.58309e+06	0.814545	0.415338	10.0065	0.0999351
I	no105	3.40438e+06	1.75158	0.0798551	10.0073	0.0999266
I	no106	3.80353e+06	1.95673	0.0503878	10.0096	0.0999044
I	no107	5.67917e+06	2.92185	0.00348191	10.0082	0.0999177
I	no108	1.35557e+07	6.93058	4.26525e-12	9.00884	0.111002
I	no109	5.38926e+06	2.75537	0.0058657	9.00868	0.111004
I	no110	2.17443e+06	1.11204	0.266128	9.00347	0.111068
I	no111	2.92168e+06	1.48197	0.138357	8.00884	0.124862
I	no112	5.39527e+06	2.70882	0.00675572	7.00674	0.14272
I	no113	1.19084e+07	5.98039	2.24811e-09	7.00325	0.142791
I	no114	5.76517e+06	2.89486	0.00379572	7.00517	0.142752
I	no115	7.52499e+06	3.77833	0.000158149	7.00584	0.142738
I	no116	3.58199e+06	1.77326	0.0761946	6.00599	0.1665
I	no117	6.82955e+06	3.38127	0.000722326	6.00489	0.166531
I	no118	6.90423e+06	3.418	0.000631557	6.00573	0.166508
I	no119	1.21121e+07	5.99703	2.02964e-09	6.00406	0.166554
I	no120	8.40923e+06	4.16373	3.13852e-05	6.00381	0.166561
I	no121	6.62104e+06	3.27541	0.00105613	6.01451	0.166265
I	no122	3.09077e+06	1.53047	0.125909	6.00292	0.166586
I	no123	5.08145e+06	2.51562	0.011887	6.00575	0.166507
I	no124	1.34764e+06	0.653667	0.513331	5.00512	0.199795
I	no125	2.43656e+06	1.18177	0.237306	5.0058	0.199768
I	no126	6.33353e+06	2.97453	0.00293643	4.00416	0.24974
I	no127	4.76226e+06	2.23669	0.0253129	4.00377	0.249764
I	no128	6.25817e+06	2.94003	0.00328402	4.00173	0.249892
I	no129	1.83468e+07	8.61607	7.22092e-18	4.00458	0.249714
I	no130	5.23479e+06	2.45869	0.0139494	4.00357	0.249777
I	no131	1.73761e+06	0.769525	0.441587	3.00219	0.333091
I	no132	1.58108e+06	0.700155	0.483835	3.00259	0.333046
I	no133	1.59879e+06	0.708012	0.478943	3.00248	0.333058
I	no134	7.87268e+06	3.48597	0.00049097	3.00314	0.332985
I	no135	6.02449e+06	2.667	0.00765667	3.00449	0.332835
I	no136	2.5834e+06	1.14416	0.252564	3.00183	0.33313
I	no137	1.28392e+07	5.68518	1.31737e-08	3.00305	0.332995
I	no138	2.77948e+06	1.0614	0.288515	2.01897	0.495303
I	no139	5.01806e+06	1.9246	0.0542875	2.00147	0.499632
I	no140	7.05938e+06	2.70748	0.0067829	2.00153	0.499619
I	no141	-2.77799e+06	-1.06496	0.286901	2.00334	0.499166
I	no142	5.33381e+06	2.04579	0.0407849	2.00131	0.499672
I	no143	5.39713e+06	2.06962	0.0384955	2.00219	0.499452
I	no144	1.6185e+07	6.20989	5.36286e-10	1.99994	0.500015
I	no145	0
I	CCI1	0
I	CCI2	199953	8.00551	1.22702e-15	1.09085	0.916718
I	CCI3	0
I	CCI4	0
I	CCI5	100942	1.48873	0.136566	1.01769	0.982619
I	CCI6	282660	10.4674	1.33237e-25	1.09327	0.914688
I	CCI7	67886.4	1.54019	0.123523	1.05169	0.950849
I	CCI8	0
I	CCI9	102991	8.3086	1.00361e-16	1.06381	0.940015
I	CCI10	0
I	CCI11	341232	7.68441	1.57792e-14	1.09264	0.915216
I	CCI12	683814	14.3263	2.042e-46	1.02407	0.976495
I	CCI13	702141	8.91377	5.17089e-19	1.08228	0.923973
I	CCI14	61817	2.23686	0.025302	1.11347	0.898096
I	CCI15	79938.5	1.58535	0.112895	1.01554	0.984696
I	CCI16	129719	5.10717	3.28764e-07	1.31908	0.758105
I	CCI17	0
J	Intercept	769321	0.544629	0.586033	0
J	dum1	305764	0.781689	0.434434	1.2844	0.778575
J	dum2	502949	2.4172	0.0156761	4.65507	0.214819
J	dum3	439514	2.26073	0.023819	11.5699	0.0864309
J	dum4	401541	2.04083	0.04132	8.25427	0.121149
J	dum5	-359235	-1.03654	0.299998	1.40184	0.713348
J	dum6	80321.6	0.334125	0.738299	2.25119	0.44421
J	dum7	191575	0.889305	0.373882	3.34341	0.299096
J	dum8	474697	2.3263	0.0200422	4.84827	0.206259
J	dum9	577429	2.77946	0.00546526	4.73982	0.210978
J	insu	303521	2.42828	0.0152057	1.06896	0.935492
J	ty_dum1	1.32645e+06	15.3036	1.05084e-51	2.06866	0.483404
J	ty_dum2	889165	12.3935	9.11632e-35	1.6474	0.607017
J	no1	-522138	-0.372582	0.709476	314.281	0.00318187
J	no2	-586226	-0.41851	0.675593	290.677	0.00344025
J	no3	-148943	-0.106245	0.915392	209.252	0.00477893
J	no4	-987222	-0.703809	0.481584	189.014	0.0052906
J	no5	-687022	-0.489802	0.624295	179.657	0.00556615
J	no6	-744701	-0.530893	0.595517	165.474	0.00604326
J	no7	3.7192e+06	2.65102	0.00805003	160.299	0.00623834
J	no8	-1.19032e+06	-0.847758	0.396613	126.78	0.00788771
J	no9	-1.00951e+06	-0.717672	0.472993	95.4623	0.0104753
J	no10	1.05639e+06	0.75044	0.453025	79.5713	0.0125673
J	no11	-1.3097e+06	-0.927878	0.353515	58.3083	0.0171502
J	no12	-574250	-0.40669	0.684253	56.8888	0.0175781
J	no13	-942333	-0.667964	0.504187	56.7876	0.0176095
J	no14	3.77205e+06	2.66762	0.00766357	47.2312	0.0211725
J	no15	2.7485e+06	1.9423	0.0521567	43.3459	0.0230702
J	no16	1.96812e+06	1.38644	0.165676	34.6153	0.028889
J	no17	-351578	-0.24762	0.804438	33.1206	0.0301927
J	no18	-1.21581e+06	-0.85609	0.391989	32.1311	0.0311225
J	no19	250541	0.175974	0.860321	30.2653	0.0330411
J	no20	1.95891e+06	1.36937	0.170944	24.398	0.040987
J	no21	957402	0.66582	0.505557	18.9234	0.0528447
J	no22	2.47348e+06	1.71641	0.0861492	18.4821	0.0541063
J	no23	28765.8	0.0199484	0.984085	17.4555	0.0572887
J	no24	-979369	-0.67376	0.500495	13.4583	0.0743033
J	no25	-632857	-0.432587	0.665333	12.0036	0.083308
J	no26	4.87792e+06	3.32477	0.00089128	10.9793	0.0910803
J	no27	-465899	-0.316426	0.751693	10.507	0.0951748
J	no28	1.26174e+06	0.856974	0.3915	10.5062	0.0951819
J	no29	-275039	-0.185983	0.852466	9.48748	0.105402
J	no30	2.7634e+06	1.81997	0.0688231	7.06682	0.141506
J	no31	1.58168e+06	1.02094	0.307333	5.5211	0.181123
J	no32	572442	0.365799	0.714531	5.00838	0.199665
J	no33	2.98991e+06	1.88194	0.0599014	4.51768	0.221353
J	no34	9.08844e+06	5.48505	4.33638e-08	3.51133	0.284792
J	no35	-371200	-0.21672	0.828435	3.00226	0.333083
J	no36	1.7105e+06	0.99882	0.31793	3.00124	0.333196
J	no37	4.24235e+06	2.34718	0.018955	2.50784	0.39875
J	no38	1.03919e+06	0.523727	0.600492	2.01537	0.496187
J	no39	1.06302e+07	5.37401	8.04891e-08	2.00289	0.499278
J	no40	0
J	CCI1	0
J	CCI2	270164	3.88614	0.000103166	1.10935	0.901428
J	CCI3	0
J	CCI4	0
J	CCI5	-245743	-1.04141	0.297734	1.02287	0.977645
J	CCI6	336352	4.4234	9.92187e-06	1.10468	0.905238
J	CCI7	2799.21	0.0167974	0.986599	1.02836	0.972424
J	CCI8	0
J	CCI9	134267	3.79591	0.000148842	1.07531	0.929961
J	CCI10	0
J	CCI11	168097	1.32921	0.183838	1.18109	0.846678
J	CCI12	1.03109e+06	7.60708	3.3279e-14	1.07886	0.926903
J	CCI13	753047	3.76582	0.000167906	1.15075	0.868996
J	CCI14	-180193	-3.08431	0.00205139	1.07857	0.927152
J	CCI15	372525	3.91373	9.20856e-05	1.03352	0.967571
J	CCI16	250276	13.523	5.93882e-41	1.28438	0.778584
J	CCI17	0
K	Intercept	657055	0.343853	0.73098	0
K	dum1	387228	1.21441	0.224683	1.94849	0.513218
K	dum2	277922	1.10298	0.27012	4.09671	0.244098
K	dum3	363544	1.55723	0.119517	6.97343	0.143401
K	dum4	526204	2.30908	0.0210034	8.97515	0.111419
K	dum5	314326	0.97892	0.327695	1.92065	0.520657
K	dum6	703019	2.59471	0.00951111	2.29725	0.435302
K	dum7	577244	2.23374	0.0255702	3.20895	0.311628
K	dum8	731349	3.11557	0.00185245	6.188	0.161603
K	dum9	662873	2.84514	0.00446788	7.16237	0.139619
K	insu	302203	2.88515	0.00393892	1.12786	0.886631
K	ty_dum1	1.16083e+06	10.5094	2.05264e-25	2.48609	0.402239
K	ty_dum2	797226	8.21899	2.96597e-16	2.10032	0.476118
K	no1	-273171	-0.143971	0.885533	512.762	0.00195022
K	no2	-537916	-0.28329	0.776974	442.529	0.00225974
K	no3	-609043	-0.320737	0.748431	335.813	0.00297785
K	no4	393292	0.206861	0.836132	289.869	0.00344984
K	no5	1.77064e+06	0.930147	0.352366	175.025	0.00571346
K	no6	-16168.4	-0.00849442	0.993223	119.945	0.00833718
K	no7	256360	0.134459	0.893048	114.699	0.0087185
K	no8	-776544	-0.407245	0.683856	103.358	0.00967512
K	no9	-535314	-0.280242	0.77931	90.2977	0.0110745
K	no10	-443793	-0.23259	0.816095	82.3856	0.012138
K	no11	340082	0.178088	0.858665	70.8622	0.0141119
K	no12	-1.24036e+06	-0.648041	0.517006	66.28	0.0150875
K	no13	2.35772e+06	1.23218	0.217975	57.3722	0.01743
K	no14	-665644	-0.347405	0.72831	48.5825	0.0205835
K	no15	-526464	-0.274694	0.783569	46.6118	0.0214538
K	no16	-190101	-0.0989725	0.921166	38.772	0.0257918
K	no17	-1.01169e+06	-0.52464	0.59987	31.951	0.0312979
K	no18	6.0312e+06	3.12326	0.00180488	28.9676	0.0345214
K	no19	412845	0.212987	0.831351	24.0126	0.0416449
K	no20	1.43223e+06	0.738397	0.460329	23.0063	0.0434664
K	no21	5.2405e+06	2.70052	0.00696016	23.0277	0.0434259
K	no22	1.11768e+06	0.575388	0.56507	22.0319	0.0453888
K	no23	1.39901e+06	0.718827	0.472301	21.0706	0.0474596
K	no24	-472236	-0.240202	0.810189	17.2218	0.058066
K	no25	-11569.5	-0.00591211	0.995283	17.0632	0.0586056
K	no26	-167633	-0.0855021	0.931868	16.0616	0.0622601
K	no27	-1.03881e+06	-0.528043	0.597507	15.0983	0.0662326
K	no28	-1.19862e+06	-0.609199	0.542437	14.0278	0.0712869
K	no29	-536718	-0.27076	0.786594	12.0556	0.0829487
K	no30	3.40562e+06	1.70211	0.088833	10.0555	0.0994484
K	no31	903010	0.448342	0.653938	9.06019	0.110373
K	no32	-884146	-0.43543	0.66328	8.05982	0.124072
K	no33	-290383	-0.143284	0.886075	8.02901	0.124548
K	no34	7.36562e+06	3.62869	0.000289398	8.05439	0.124156
K	no35	-99096.1	-0.0488652	0.96103	8.03949	0.124386
K	no36	2.06347e+06	1.00749	0.313779	7.03106	0.142226
K	no37	-924170	-0.448823	0.65359	7.1065	0.140716
K	no38	909703	0.437791	0.661568	6.03284	0.16576
K	no39	7.55293e+06	3.63609	0.00028125	6.02864	0.165875
K	no40	9.25479e+06	4.21666	2.54937e-05	4.04086	0.247472
K	no41	3.66441e+06	1.66766	0.0954832	4.05016	0.246904
K	no42	1.71689e+06	0.739074	0.459917	3.01879	0.331259
K	no43	-1.14757e+06	-0.492039	0.622726	3.04289	0.328635
K	no44	3.15637e+06	1.17927	0.238378	2.00435	0.498914
K	no45	3.13019e+06	1.16689	0.243344	2.01332	0.496693
K	no46	0
K	CCI1	0
K	CCI2	190173	3.3436	0.000836678	1.15768	0.8638
K	CCI3	0
K	CCI4	0
K	CCI5	231099	1.42698	0.153684	1.04518	0.956772
K	CCI6	238165	3.07346	0.00213405	1.08959	0.917776
K	CCI7	617370	3.18468	0.00146332	1.0486	0.953652
K	CCI8	0
K	CCI9	49011.7	1.26374	0.206418	1.12601	0.888094
K	CCI10	0
K	CCI11	271032	2.47577	0.0133471	1.20969	0.826658
K	CCI12	691629	5.54502	3.18232e-08	1.05899	0.944295
K	CCI13	574960	4.30344	1.73299e-05	1.16442	0.858799
K	CCI14	127843	2.02455	0.0429978	1.09655	0.911953
K	CCI15	16029.2	0.163977	0.869759	1.10352	0.906189
K	CCI16	110695	3.78245	0.000158186	1.33522	0.748941
K	CCI17	0
L	Intercept	-243267	-0.0838975	0.933141	0
L	dum1	-262812	-0.708789	0.478481	2.51168	0.398141
L	dum2	188151	0.576061	0.564594	4.44867	0.224786
L	dum3	588638	1.9204	0.0548523	9.43207	0.106021
L	dum4	757903	2.52496	0.0115952	14.4539	0.0691854
L	dum5	-26339.9	-0.0760907	0.939349	3.25027	0.307666
L	dum6	286028	0.604409	0.545593	1.66053	0.602219
L	dum7	729267	2.05837	0.0395953	3.34841	0.298649
L	dum8	535180	1.71317	0.0867298	8.90407	0.112308
L	dum9	605194	1.98011	0.0477336	13.7934	0.0724983
L	insu	-368374	-3.00592	0.00265806	1.07954	0.926318
L	ty_dum1	1.27724e+06	10.3694	5.38617e-25	2.58747	0.386479
L	ty_dum2	892033	8.16314	3.89767e-16	2.33619	0.428047
L	no1	625804	0.216703	0.828446	993.321	0.00100672
L	no2	505511	0.17503	0.861062	755.173	0.0013242
L	no3	3.02849e+06	1.04779	0.294774	433.74	0.00230553
L	no4	1.45273e+06	0.502541	0.615305	334.118	0.00299295
L	no5	843295	0.291501	0.770678	254.076	0.00393583
L	no6	1.20322e+06	0.415951	0.67746	241.929	0.00413344
L	no7	-286611	-0.0991508	0.921022	238.794	0.00418772
L	no8	851017	0.294111	0.768683	230.846	0.00433189
L	no9	1.724e+06	0.595854	0.551294	227.064	0.00440405
L	no10	519358	0.179654	0.85743	205.998	0.00485441
L	no11	1.11771e+06	0.386365	0.699239	196.82	0.0050808
L	no12	725983	0.250869	0.801923	179.83	0.00556082
L	no13	1.3199e+06	0.455829	0.648528	152.21	0.00656988
L	no14	2.56209e+06	0.884263	0.376588	142.731	0.00700621
L	no15	1.72263e+06	0.59403	0.552513	113.722	0.0087934
L	no16	367811	0.126846	0.899066	109.783	0.0091089
L	no17	707132	0.243952	0.807276	108.726	0.00919745
L	no18	1.8868e+06	0.650635	0.515305	98.9928	0.0101017
L	no19	3.85132e+06	1.32509	0.185189	75.6152	0.0132248
L	no20	82318.2	0.0283248	0.977404	73.6097	0.0135852
L	no21	631475	0.217042	0.828182	63.7668	0.0156822
L	no22	4.79441e+06	1.64636	0.0997378	56.8473	0.017591
L	no23	594974	0.204303	0.838124	55.8446	0.0179068
L	no24	738742	0.253492	0.799897	52.8974	0.0189045
L	no25	62137	0.0212826	0.983021	45.9948	0.0217416
L	no26	2.9279e+06	1.00059	0.317065	38.0353	0.0262913
L	no27	1.30766e+06	0.446461	0.655279	35.0335	0.0285441
L	no28	504511	0.172101	0.863364	33.0404	0.030266
L	no29	4.00934e+06	1.3669	0.171705	31.0205	0.0322368
L	no30	1.23127e+07	4.1961	2.75224e-05	31.0446	0.0322117
L	no31	3.42987e+06	1.16839	0.242693	30.0399	0.0332891
L	no32	2.87099e+06	0.976911	0.32865	29.0737	0.0343954
L	no33	4.23919e+06	1.44283	0.149116	29.0589	0.0344129
L	no34	1.36225e+06	0.463625	0.642932	29.062	0.0344091
L	no35	5.30107e+06	1.8035	0.0713569	28.0487	0.0356522
L	no36	1.8719e+06	0.635892	0.52487	26.0572	0.0383771
L	no37	6.24889e+06	2.12034	0.034016	25.0763	0.0398783
L	no38	916108	0.310634	0.756089	24.0683	0.0415484
L	no39	3.22767e+06	1.08826	0.276521	19.0653	0.0524512
L	no40	877839	0.296019	0.767225	19.06	0.0524659
L	no41	4.28224e+06	1.44402	0.148781	19.0601	0.0524657
L	no42	989032	0.333045	0.739111	18.0547	0.0553872
L	no43	-401200	-0.134889	0.892704	17.0484	0.0586566
L	no44	2.05894e+06	0.691663	0.489174	17.077	0.0585583
L	no45	5.67194e+06	1.90575	0.0567273	17.0704	0.058581
L	no46	6.1743e+06	2.06598	0.0388704	15.0653	0.0663777
L	no47	1.3047e+07	4.36524	1.28979e-05	15.0682	0.0663648
L	no48	1.05654e+06	0.352875	0.724193	14.0431	0.0712095
L	no49	4.25745e+06	1.42093	0.155384	14.0633	0.0711069
L	no50	724321	0.239149	0.810998	11.0591	0.0904231
L	no51	-356391	-0.117105	0.90678	10.0508	0.0994941
L	no52	1.9082e+06	0.623172	0.533194	9.04585	0.110548
L	no53	409719	0.132784	0.894369	8.03853	0.124401
L	no54	1.42294e+07	4.56207	5.15962e-06	7.04147	0.142016
L	no55	8.93321e+06	2.86512	0.00418206	7.03628	0.142121
L	no56	4.34489e+06	1.3935	0.163517	7.03649	0.142116
L	no57	2.48215e+06	0.76916	0.441827	5.02667	0.198939
L	no58	7.71618e+06	2.3906	0.0168497	5.02861	0.198862
L	no59	557892	0.172723	0.862874	5.03564	0.198585
L	no60	686469	0.213028	0.831312	5.01216	0.199515
L	no61	2.07707e+06	0.623686	0.532856	4.01563	0.249027
L	no62	4.20754e+06	1.19097	0.233709	3.0131	0.331884
L	no63	6.66859e+06	1.88756	0.0591303	3.01319	0.331874
L	no64	2.76868e+06	0.784743	0.432633	3.00504	0.332774
L	no65	1.27559e+06	0.360921	0.71817	3.01547	0.331623
L	no66	1.80771e+06	0.442644	0.658038	2.01347	0.496655
L	no67	4.10314e+06	1.00592	0.314493	2.00865	0.497847
L	no68	4.08459e+06	1.00138	0.31668	2.0086	0.49786
L	no69	2.9361e+06	0.719555	0.471826	2.01007	0.497495
L	no70	280392	0.0687561	0.945186	2.00773	0.498076
L	no71	0
L	CCI1	0
L	CCI2	321388	5.81389	6.39774e-09	1.22606	0.815623
L	CCI3	0
L	CCI4	0
L	CCI5	247865	1.61903	0.10549	1.04867	0.953587
L	CCI6	487807	5.90983	3.60073e-09	1.11256	0.898831
L	CCI7	42342.6	0.181939	0.855636	1.02682	0.973884
L	CCI8	0
L	CCI9	73737	1.74846	0.0804317	1.09819	0.910592
L	CCI10	0
L	CCI11	524981	4.98557	6.34041e-07	1.32655	0.753833
L	CCI12	916500	8.05799	9.17989e-16	1.04618	0.955857
L	CCI13	691674	5.94434	2.92191e-09	1.21976	0.819837
L	CCI14	-165274	-2.72095	0.00652707	1.16288	0.859932
L	CCI15	193662	1.67354	0.09427	1.02844	0.972347
L	CCI16	117770	3.11209	0.00186586	1.20665	0.828742
L	CCI17	0
M	Intercept	2.14274e+06	1.16502	0.244261	0
M	dum1	0
M	dum2	0
M	dum3	0
M	dum4	0
M	dum5	-688666	-1.71092	0.0873758	2.15808	0.463376
M	dum6	-797936	-2.26088	0.0239603	1.44573	0.691691
M	dum7	-510906	-2.04801	0.0407946	1.76649	0.566093
M	dum8	-303319	-2.01124	0.0445425	1.22538	0.816072
M	dum9	0
M	insu	557606	2.59057	0.00970762	1.07473	0.930463
M	ty_dum1	1.26625e+06	4.61294	4.43365e-06	6.62131	0.151027
M	ty_dum2	1.12916e+06	4.1488	3.59842e-05	6.57587	0.152071
M	no1	-2.4634e+06	-1.35151	0.176809	194.478	0.00514196
M	no2	-561252	-0.307429	0.758575	170.38	0.00586923
M	no3	-510334	-0.27964	0.779806	150.848	0.00662919
M	no4	-1.43191e+06	-0.787311	0.431268	101.385	0.00986341
M	no5	-2.03078e+06	-1.1098	0.267327	74.1137	0.0134928
M	no6	-1.58055e+06	-0.86523	0.3871	71.1815	0.0140486
M	no7	-834089	-0.454171	0.649795	50.6404	0.0197471
M	no8	4.15843e+06	2.23953	0.0253195	25.9748	0.0384989
M	no9	-1.0639e+06	-0.578314	0.56317	25.4968	0.0392206
M	no10	-552943	-0.296032	0.767261	24.2241	0.0412812
M	no11	-1.74124e+06	-0.938827	0.348024	20.824	0.0480215
M	no12	-104485	-0.0559674	0.955378	19.0225	0.0525693
M	no13	-1.29558e+06	-0.693559	0.488105	19.0453	0.0525065
M	no14	-582560	-0.308981	0.757394	15.1436	0.0660346
M	no15	-1.33547e+06	-0.709899	0.477916	14.0113	0.0713708
M	no16	-661169	-0.34566	0.729664	10.0636	0.0993677
M	no17	-986533	-0.517426	0.604962	9.99894	0.100011
M	no18	51587.5	0.0268898	0.978552	9.00672	0.111028
M	no19	-1.18919e+06	-0.619307	0.535842	9.02288	0.110829
M	no20	5.53674e+06	2.83939	0.0046028	8.14892	0.122716
M	no21	-1.47251e+06	-0.762968	0.445645	7.98258	0.125273
M	no22	1.47528e+06	0.734779	0.46263	6.18163	0.16177
M	no23	2.33802e+06	1.15744	0.247343	6.25705	0.15982
M	no24	-143327	-0.0682525	0.945597	4.06442	0.246038
M	no25	-705521	-0.335955	0.736969	4.06477	0.246016
M	no26	-676953	-0.306277	0.759452	3.00436	0.332849
M	no27	3.59776e+06	1.61365	0.106888	3.05708	0.32711
M	no28	-2.30848e+06	-1.0374	0.299778	3.04528	0.328377
M	no29	0
M	CCI1	0
M	CCI2	351980	3.16497	0.00159335	1.1345	0.881444
M	CCI3	0
M	CCI4	0
M	CCI5	213466	0.470415	0.638151	1.01133	0.988797
M	CCI6	388334	3.1082	0.00193037	1.09642	0.912059
M	CCI7	-320240	-0.723723	0.469389	1.06864	0.935767
M	CCI8	0
M	CCI9	34180.6	0.509145	0.610752	1.10901	0.901703
M	CCI10	0
M	CCI11	487839	2.34299	0.0193062	1.13051	0.88456
M	CCI12	-49574.8	-0.221076	0.825074	1.03773	0.963642
M	CCI13	75342	0.301539	0.76306	1.12814	0.886415
M	CCI14	-7355.02	-0.092099	0.926636	1.09976	0.909287
M	CCI15	-44569.6	-0.138344	0.889994	1.02127	0.979172
M	CCI16	136354	3.62412	0.000303123	1.3289	0.7525
M	CCI17	0
N	Intercept	6.17866e+06	3.74075	0.000186199	0
N	dum1	355684	0.203121	0.839051	1.17882	0.848304
N	dum2	94861.4	0.549833	0.582466	9.03747	0.11065
N	dum3	170337	0.985821	0.324284	11.0171	0.0907681
N	dum4	149388	0.80514	0.42079	7.33072	0.136412
N	dum5	0
N	dum6	0
N	dum7	0
N	dum8	0
N	dum9	0
N	insu	457527	2.66257	0.00778763	1.37314	0.728259
N	ty_dum1	1.0353e+06	13.4963	1.41387e-40	2.12239	0.471166
N	ty_dum2	638028	8.54977	1.76544e-17	1.92572	0.519286
N	no1	-3.72543e+06	-2.26794	0.0233893	508.738	0.00196565
N	no2	-5.48525e+06	-3.34065	0.000843931	428.415	0.00233419
N	no3	-2.97266e+06	-1.80896	0.0705373	390.058	0.00256372
N	no4	-3.45693e+06	-2.103	0.0355316	335.615	0.00297961
N	no5	-4.71048e+06	-2.86876	0.00414365	302.392	0.00330697
N	no6	-6.15381e+06	-3.74587	0.000182454	289.65	0.00345245
N	no7	-2.93093e+06	-1.78157	0.0749005	187.96	0.00532028
N	no8	-5.6863e+06	-3.45563	0.000555061	182.407	0.00548225
N	no9	-6.1113e+06	-3.71315	0.000207647	157.81	0.00633675
N	no10	-4.64382e+06	-2.81993	0.00482841	143.572	0.00696514
N	no11	-6.08117e+06	-3.69295	0.000224803	139.693	0.00715857
N	no12	-6.27065e+06	-3.8034	0.000144982	98.8292	0.0101185
N	no13	-4.78812e+06	-2.89626	0.00379806	63.0918	0.0158499
N	no14	-2.03039e+06	-1.22715	0.219842	61.1549	0.0163519
N	no15	-1.29644e+06	-0.783423	0.433428	56.0659	0.0178362
N	no16	-3.78361e+06	-2.27944	0.0226962	44.0119	0.0227211
N	no17	-2.73421e+06	-1.65068	0.0988875	39.696	0.0251915
N	no18	-4.65269e+06	-2.78665	0.00535219	29.7965	0.033561
N	no19	-4.36413e+06	-2.62432	0.00871729	27.4618	0.0364142
N	no20	-551294	-0.32958	0.741736	24.5984	0.040653
N	no21	11133.8	0.00660688	0.994729	19.5647	0.0511125
N	no22	-5.59023e+06	-3.30799	0.000948489	17.4977	0.0571503
N	no23	-2.73469e+06	-1.60703	0.108131	14.4272	0.0693135
N	no24	-4.99157e+06	-2.94165	0.00328452	13.2452	0.0754992
N	no25	-5.78193e+06	-3.37856	0.000736042	12.353	0.080952
N	no26	-5.79799e+06	-3.35561	0.000799725	10.3081	0.097011
N	no27	-4.8937e+06	-2.83295	0.00463653	10.303	0.0970591
N	no28	-4.21845e+06	-2.42731	0.0152577	9.27221	0.107849
N	no29	-4.54264e+06	-2.56724	0.0102895	8.41268	0.118868
N	no30	-5.57228e+06	-3.16428	0.00156702	7.14383	0.139981
N	no31	-4.75833e+06	-2.66335	0.00776962	6.12917	0.163154
N	no32	-4.71238e+06	-2.62779	0.00862889	6.17513	0.16194
N	no33	-4.37091e+06	-2.4389	0.0147778	6.16742	0.162142
N	no34	-1.02594e+06	-0.560622	0.575088	5.14583	0.194332
N	no35	-5.71553e+06	-3.13384	0.00173859	5.11105	0.195654
N	no36	-5.84425e+06	-3.09419	0.00198797	4.11234	0.24317
N	no37	-5.67739e+06	-3.00933	0.0026355	4.10281	0.243735
N	no38	-5.7176e+06	-3.03862	0.00239291	4.08131	0.245019
N	no39	-4.27944e+06	-2.14724	0.031838	3.05325	0.32752
N	no40	-1.19956e+06	-0.600063	0.5485	3.07185	0.325537
N	no41	-1.98184e+06	-0.993899	0.320335	3.05631	0.327192
N	no42	1.08145e+06	0.469818	0.638512	2.03698	0.490923
N	no43	-787865	-0.341912	0.732436	2.04129	0.489887
N	no44	-5.26098e+06	-2.28002	0.0226618	2.04684	0.488557
N	no45	0
N	CCI1	0
N	CCI2	169078	1.83455	0.0666511	1.07348	0.931553
N	CCI3	0
N	CCI4	0
N	CCI5	1.93952e+06	6.59082	4.9795e-11	1.0634	0.940377
N	CCI6	252016	3.22416	0.00127419	1.10711	0.903249
N	CCI7	286782	1.29361	0.195881	1.06126	0.942274
N	CCI8	0
N	CCI9	89567	2.39262	0.0167773	1.07337	0.931646
N	CCI10	0
N	CCI11	703375	3.63883	0.000277545	1.13925	0.877767
N	CCI12	-436278	-1.41404	0.157432	1.02308	0.977439
N	CCI13	-725873	-2.92174	0.00350141	1.19438	0.837254
N	CCI14	-121608	-2.83406	0.00462041	1.12075	0.892262
N	CCI15	566669	3.10208	0.00193584	1.02523	0.975394
N	CCI16	134759	7.49394	8.27898e-14	1.56497	0.63899
N	CCI17	0
O	Intercept	3.60521e+06	4.60399	4.2467e-06	0
O	dum1	0
O	dum2	-345444	-1.90862	0.0563674	11.594	0.0862517
O	dum3	-295366	-1.56022	0.11877	11.6603	0.0857607
O	dum4	0
O	dum5	0
O	dum6	0
O	dum7	0
O	dum8	0
O	dum9	0
O	insu	-893002	-6.05155	1.5384e-09	1.34393	0.744086
O	ty_dum1	1.00087e+06	29.2532	7.13217e-174	1.15018	0.869428
O	ty_dum2	545236	17.3338	2.00958e-65	1.14327	0.874683
O	no1	-1.20344e+06	-1.5799	0.114192	1186.25	0.000842992
O	no2	-1.87327e+06	-2.45833	0.0139919	708.278	0.00141187
O	no3	-2.01158e+06	-2.6392	0.00833573	556.578	0.00179669
O	no4	-1.91394e+06	-2.51023	0.0120964	380.01	0.00263151
O	no5	-2.4613e+06	-3.22833	0.00125316	364.759	0.00274153
O	no6	-1.59385e+06	-2.08827	0.0368232	209.855	0.00476518
O	no7	-2.85065e+06	-3.72846	0.000194769	118.255	0.0084563
O	no8	-2.9522e+06	-3.86053	0.00011456	116.377	0.0085928
O	no9	-1.60331e+06	-2.09485	0.036234	96.2324	0.0103915
O	no10	-609156	-0.795934	0.426108	95.2536	0.0104983
O	no11	-1.44908e+06	-1.8834	0.0597034	49.5996	0.0201615
O	no12	-1.65698e+06	-2.15423	0.0312697	49.571	0.0201731
O	no13	-2.39786e+06	-3.08504	0.00204628	24.9155	0.0401356
O	no14	-2.50606e+06	-3.22389	0.0012727	24.9212	0.0401265
O	no15	107005	0.136355	0.891546	19.0717	0.0524338
O	no16	-3.0313e+06	-3.84726	0.000120923	14.9649	0.0668231
O	no17	-2.2513e+06	-2.83672	0.00457611	13.0191	0.0768105
O	no18	-1.41606e+06	-1.76457	0.0776971	9.98966	0.100103
O	no19	-2.70579e+06	-3.35095	0.000811277	8.99181	0.111212
O	no20	-757575	-0.926375	0.354296	9.22304	0.108424
O	no21	-1.64068e+06	-2.01497	0.0439613	8.00211	0.124967
O	no22	-1.57493e+06	-1.91455	0.0556071	7.00197	0.142817
O	no23	-1.59765e+06	-1.94098	0.052317	7.01059	0.142641
O	no24	-1.79886e+06	-2.18238	0.0291273	7.03011	0.142245
O	no25	-1.76864e+06	-2.15033	0.0315767	6.99998	0.142858
O	no26	-1.54276e+06	-1.81232	0.0699962	5.00073	0.199971
O	no27	-1.39232e+06	-1.63574	0.101957	4.9999	0.200004
O	no28	1.09133e+06	1.24189	0.214335	3.99764	0.250148
O	no29	1.47468e+06	1.58177	0.113765	3.00028	0.333302
O	no30	731370	0.783904	0.433133	3.00468	0.332814
O	no31	702957	0.75296	0.451509	3.00859	0.332381
O	no32	-185000	-0.171891	0.86353	1.99961	0.500098
O	no33	0
O	CCI1	0
O	CCI2	153276	1.56205	0.118339	1.06063	0.942838
O	CCI3	0
O	CCI4	0
O	CCI5	0
O	CCI6	14826.4	0.251645	0.801326	1.01833	0.981997
O	CCI7	-192957	-0.830698	0.406184	1.02254	0.977959
O	CCI8	0
O	CCI9	24501.7	0.85823	0.390806	1.07112	0.933601
O	CCI10	0
O	CCI11	-287427	-1.12172	0.262034	1.01847	0.981862
O	CCI12	-115096	-0.302151	0.762549	1.00193	0.998074
O	CCI13	148164	0.904037	0.366019	1.06185	0.941752
O	CCI14	112661	2.20603	0.0274267	1.06798	0.936346
O	CCI15	114418	0.599603	0.548798	1.00574	0.994298
O	CCI16	-51967	-0.799978	0.423761	1.04836	0.953871
O	CCI17	0
P	Intercept	5.43097e+07	15.4605	4.38058e-51	0
P	dum1	-339263	-2.04442	0.0410392	1.16956	0.855023
P	dum2	0
P	dum3	0
P	dum4	0
P	dum5	0
P	dum6	0
P	dum7	0
P	dum8	0
P	dum9	0
P	insu	140788	0.153809	0.877775	1.02084	0.979585
P	ty_dum1	2.24834e+06	9.41873	1.18588e-20	1.44824	0.690492
P	ty_dum2	841635	3.89999	9.92961e-05	1.2219	0.818401
P	no1	-5.40006e+07	-15.3973	1.05366e-50	482.31	0.00207335
P	no2	-5.33206e+07	-15.1815	2.06258e-49	196.183	0.00509729
P	no3	-5.26919e+07	-14.9957	2.59806e-48	173.591	0.00576068
P	no4	-4.89985e+07	-13.9153	3.96538e-42	87.3519	0.0114479
P	no5	-5.44081e+07	-15.3784	1.3695e-50	49.0006	0.0204079
P	no6	-4.88419e+07	-13.7457	3.4251e-41	34.5478	0.0289454
P	no7	-5.17902e+07	-14.5191	1.54233e-45	27.7427	0.0360455
P	no8	-4.58684e+07	-12.8618	1.82717e-36	27.7308	0.036061
P	no9	-3.22882e+07	-8.99607	5.19572e-19	20.8767	0.0479003
P	no10	-3.87571e+07	-10.7388	3.28551e-26	16.92	0.0591015
P	no11	-2.91045e+07	-7.97946	2.42272e-15	12.9863	0.0770044
P	no12	-2.17942e+07	-5.90537	4.10876e-09	9.98599	0.10014
P	no13	-3.03932e+07	-8.18269	4.81744e-16	8.99538	0.111168
P	no14	-1.29723e+07	-3.49195	0.000489663	8.99815	0.111134
P	no15	-2.71214e+07	-7.29746	4.17339e-13	9.00619	0.111035
P	no16	-4.25268e+07	-11.3579	4.90455e-29	8.00213	0.124967
P	no17	-1.87404e+07	-4.88684	1.10421e-06	6.00159	0.166622
P	no18	-5.28111e+07	-13.7476	3.34423e-41	6.02231	0.166049
P	no19	-5.2394e+07	-13.3801	3.32316e-39	5.00854	0.199659
P	no20	-1.24668e+07	-3.08207	0.00208303	4.01014	0.249368
P	no21	-3.62006e+07	-8.43422	6.20089e-17	3.01158	0.332051
P	no22	715972	0.166958	0.867419	3.00628	0.332637
P	no23	-2.01525e+07	-4.69939	2.78284e-06	3.00628	0.332637
P	no24	-4.81487e+07	-11.2347	1.83702e-28	3.00264	0.333041
P	no25	-3.04577e+07	-6.15607	8.94732e-10	2.0018	0.49955
P	no26	0
P	CCI1	0
P	CCI2	-124290	-0.637938	0.523585	1.1826	0.845593
P	CCI3	0
P	CCI4	0
P	CCI5	0
P	CCI6	-225246	-0.763355	0.445339	1.31084	0.762872
P	CCI7	0
P	CCI8	0
P	CCI9	145126	1.57966	0.114338	1.32463	0.754926
P	CCI10	0
P	CCI11	0
P	CCI12	0
P	CCI13	0
P	CCI14	0
P	CCI15	0
P	CCI16	0
P	CCI17	0
R	Intercept	-8.25195e+06	-1.40507	0.160083	0
R	dum1	4.64262e+06	2.08017	0.0375764	1.21544	0.822745
R	dum2	7.82094e+06	7.20865	6.77064e-13	3.26569	0.306214
R	dum3	6.27719e+06	6.70785	2.26398e-11	17.9203	0.0558027
R	dum4	6.11049e+06	6.56327	5.96713e-11	17.8257	0.0560986
R	dum5	1.02297e+07	4.10141	4.1914e-05	1.13906	0.877915
R	dum6	675054	0.597691	0.550081	2.41641	0.413836
R	dum7	8.1059e+06	8.04433	1.14482e-15	4.67529	0.21389
R	dum8	5.75918e+06	6.07331	1.3747e-09	11.6236	0.0860318
R	dum9	6.04025e+06	6.54524	6.72426e-11	22.5354	0.0443746
R	insu	-536617	-1.56591	0.117451	1.0629	0.940827
R	ty_dum1	3.81452e+06	4.83573	1.37854e-06	15.7325	0.0635628
R	ty_dum2	2.98858e+06	3.73499	0.000190445	15.7426	0.0635217
R	no1	-45303.5	-0.00788461	0.993709	962.708	0.00103874
R	no2	3.99793e+06	0.69512	0.487022	388.956	0.00257099
R	no3	5.31845e+06	0.92393	0.355581	330.789	0.00302308
R	no4	1.11939e+06	0.194498	0.845796	285.374	0.00350418
R	no5	9.79403e+06	1.70117	0.0889919	237.843	0.00420445
R	no6	3.15287e+06	0.544758	0.585951	70.3741	0.0142098
R	no7	3.15202e+06	0.544311	0.586259	62.5313	0.015992
R	no8	5.24915e+06	0.904249	0.36592	49.8303	0.0200681
R	no9	-675856	-0.116386	0.907353	42.82	0.0233536
R	no10	7.87268e+06	1.35318	0.176078	39.9417	0.0250365
R	no11	2.22302e+07	3.81505	0.000138298	33.9551	0.0294506
R	no12	7.54613e+06	1.2524	0.210501	11.0676	0.0903536
R	no13	1.7605e+07	2.91151	0.00361755	10.0342	0.0996594
R	no14	4.68056e+06	0.767758	0.442678	9.06885	0.110268
R	no15	2.06841e+07	3.36655	0.00076863	8.06175	0.124043
R	no16	5.41072e+06	0.842647	0.399478	5.0355	0.19859
R	no17	-467466	-0.0705064	0.943794	4.02754	0.248291
R	no18	0
R	CCI1	0
R	CCI2	762010	4.25113	2.17746e-05	1.10065	0.908551
R	CCI3	0
R	CCI4	0
R	CCI5	-576097	-0.891442	0.372748	1.01593	0.984321
R	CCI6	342573	1.63945	0.101202	1.146	0.872603
R	CCI7	158192	0.226166	0.821084	1.02783	0.972919
R	CCI8	0
R	CCI9	370126	3.45883	0.000548426	1.11033	0.900635
R	CCI10	0
R	CCI11	-3382.42	-0.00918977	0.992668	1.08284	0.923502
R	CCI12	234294	0.596447	0.550912	1.04119	0.960439
R	CCI13	-482557	-0.892253	0.372313	1.10658	0.903682
R	CCI14	-54891.7	-0.363441	0.716296	2.02937	0.492763
R	CCI15	1.5617e+06	6.42205	1.50864e-10	1.05979	0.943583
R	CCI16	95570.6	2.67905	0.00741469	1.24191	0.805208
R	CCI17	0
S	Intercept	1.10862e+07	3.8957	0.000100473	0
S	dum1	-200605	-0.842834	0.399402	2.52419	0.396167
S	dum2	327885	0.974859	0.329724	1.53222	0.65265
S	dum3	583689	1.95758	0.0503897	1.95839	0.510623
S	dum4	994828	3.69169	0.000227517	3.09235	0.323379
S	dum5	-318098	-1.33738	0.181221	2.56369	0.390062
S	dum6	37472	0.141818	0.887235	1.92732	0.518856
S	dum7	361420	1.06645	0.286324	1.54237	0.648353
S	dum8	1.56806e+06	4.86111	1.23935e-06	1.79995	0.555571
S	dum9	1.16844e+06	4.11113	4.06381e-05	2.63441	0.379592
S	insu	-41669.3	-0.162355	0.871039	1.09504	0.913207
S	ty_dum1	1.20225e+06	7.59952	4.16949e-14	1.57216	0.636067
S	ty_dum2	508125	3.67458	0.000243227	1.51791	0.658802
S	no1	-1.10546e+07	-3.89479	0.000100849	586.858	0.00170399
S	no2	-1.0805e+07	-3.80302	0.000146349	459.949	0.00217415
S	no3	-1.0377e+07	-3.65211	0.000265414	305.457	0.00327378
S	no4	-1.09005e+07	-3.83156	0.000130458	169.517	0.0058991
S	no5	-8.14372e+06	-2.86027	0.00426778	163.589	0.00611288
S	no6	-6.86231e+06	-2.40813	0.0161061	133.161	0.00750969
S	no7	-9.92692e+06	-3.47347	0.000522469	64.4577	0.015514
S	no8	-1.07613e+07	-3.75888	0.000174569	52.8076	0.0189367
S	no9	-7.77139e+06	-2.68763	0.00724371	25.1411	0.0397756
S	no10	-1.06332e+07	-3.66992	0.000247682	24.2007	0.0413211
S	no11	-8.68582e+06	-2.99746	0.00274911	24.2062	0.0413117
S	no12	-9.78396e+06	-3.35771	0.000797641	18.1345	0.0551436
S	no13	-3.3737e+06	-1.14316	0.253082	13.1567	0.0760067
S	no14	-2.72191e+06	-0.908792	0.363547	10.1751	0.0982789
S	no15	-39207.2	-0.0131226	0.989531	10.1254	0.0987618
S	no16	-1.00992e+07	-3.33653	0.000860687	8.08913	0.123623
S	no17	-7.07699e+06	-2.27783	0.0228206	6.09237	0.16414
S	no18	-7.35722e+06	-2.36331	0.0181881	6.11667	0.163488
S	no19	-1.11951e+07	-3.53752	0.000411231	5.05878	0.197676
S	no20	-1.22118e+07	-3.84271	0.000124703	5.10126	0.19603
S	no21	-1.0663e+07	-3.25644	0.0011432	4.06345	0.246096
S	no22	0
S	CCI1	0
S	CCI2	327226	2.68268	0.00735149	1.3238	0.7554
S	CCI3	0
S	CCI4	0
S	CCI5	-4872.71	-0.0151071	0.987948	1.04439	0.957493
S	CCI6	343017	2.87468	0.00407848	1.09078	0.916774
S	CCI7	-145011	-0.380706	0.703454	1.09263	0.915227
S	CCI8	0
S	CCI9	-28076.3	-0.354695	0.722848	1.29203	0.773978
S	CCI10	0
S	CCI11	1.57462e+06	5.59534	2.44067e-08	1.21786	0.821111
S	CCI12	2.06853e+06	10.1302	1.14947e-23	1.1352	0.880905
S	CCI13	1.56316e+06	4.4979	7.17488e-06	1.22669	0.815204
S	CCI14	-241186	-1.70997	0.0873957	1.35869	0.736001
S	CCI15	1.17209e+06	7.24285	5.81686e-13	1.10374	0.906007
S	CCI16	-154140	-1.35004	0.177125	1.17779	0.849051
S	CCI17	0
U	Intercept	2.42832e+06	1.26832	0.204866	0
U	dum1	4.32708e+06	3.02941	0.00248911	1.18905	0.84101
U	dum2	-434469	-0.994624	0.320068	3.75139	0.266568
U	dum3	-35198.2	-0.0804657	0.935877	3.57265	0.279904
U	dum4	-2850.37	-0.0064115	0.994885	5.24082	0.19081
U	dum5	0
U	dum6	1.44362e+06	2.3064	0.0212141	1.8879	0.529688
U	dum7	118909	0.273868	0.784221	3.38395	0.295513
U	dum8	377506	0.851211	0.394778	4.28161	0.233557
U	dum9	345520	0.755913	0.449811	4.18031	0.239216
U	insu	-651937	-1.78862	0.0738633	1.07922	0.926599
U	ty_dum1	1.55902e+06	7.18646	1.01057e-12	1.30573	0.765857
U	ty_dum2	695763	3.56208	0.000378578	1.26182	0.792505
U	no1	237166	0.126324	0.899491	103.196	0.0096903
U	no2	-158265	-0.0841301	0.932963	88.2283	0.0113342
U	no3	-739742	-0.394045	0.693599	83.3091	0.0120035
U	no4	-476969	-0.253585	0.799848	67.0631	0.0149113
U	no5	-2.09011e+06	-1.10609	0.268853	39.6383	0.0252281
U	no6	-313777	-0.164412	0.869427	20.8623	0.0479334
U	no7	35625.4	0.0185509	0.985202	19.1179	0.0523069
U	no8	-1.82885e+06	-0.948922	0.342802	15.5099	0.064475
U	no9	-977954	-0.496066	0.619915	12.6177	0.0792536
U	no10	-2.00849e+06	-1.02872	0.303764	12.019	0.0832013
U	no11	-1.61396e+06	-0.812746	0.416483	9.09278	0.109977
U	no12	-1.60796e+06	-0.792379	0.428256	9.1052	0.109827
U	no13	694142	0.339404	0.734349	6.46127	0.154768
U	no14	1.82598e+06	0.866932	0.386108	4.72577	0.211606
U	no15	0
U	CCI1	0
U	CCI2	79336.1	0.445095	0.656311	1.24004	0.806423
U	CCI3	0
U	CCI4	0
U	CCI5	534481	2.03663	0.0418498	1.12486	0.888997
U	CCI6	525687	2.38113	0.0173744	1.16738	0.856616
U	CCI7	231889	0.405931	0.684847	1.05945	0.94389
U	CCI8	0
U	CCI9	122337	1.25515	0.209607	1.25839	0.794667
U	CCI10	0
U	CCI11	-34841.6	-0.0996192	0.920659	1.13101	0.884164
U	CCI12	623982	1.70297	0.0887653	1.03441	0.966733
U	CCI13	-98924.6	-0.195018	0.845403	1.12186	0.89138
U	CCI14	538123	2.17309	0.029918	1.2268	0.815128
U	CCI15	18459.2	0.0902748	0.92808	1.0334	0.967681
U	CCI16	-41611	-0.189441	0.849771	1.18027	0.847265
U	CCI17	0
W	Intercept	8.84207e+06	3.06729	0.00218147	0
W	dum1	107823	0.142537	0.886666	1.25119	0.799242
W	dum2	583514	1.47978	0.139048	3.65573	0.273543
W	dum3	838130	2.23491	0.0255048	4.99434	0.200226
W	dum4	710242	1.93313	0.0533249	7.71614	0.129598
W	dum5	-73374.7	-0.120333	0.904228	1.48229	0.674633
W	dum6	250355	0.607305	0.5437	2.94702	0.339326
W	dum7	988900	2.61024	0.00909782	4.77318	0.209504
W	dum8	977929	2.6958	0.00706562	7.18676	0.139145
W	dum9	1.09843e+06	2.98209	0.00288846	6.53081	0.15312
W	insu	12317.8	0.055647	0.955627	1.06491	0.939051
W	ty_dum1	2.0815e+06	11.8519	1.26041e-31	1.61855	0.617836
W	ty_dum2	909703	6.93501	5.06298e-12	1.42845	0.700061
W	no1	-9.42908e+06	-3.28719	0.00102489	369.836	0.0027039
W	no2	-7.84039e+06	-2.73357	0.00630597	324.343	0.00308316
W	no3	-9.2908e+06	-3.23942	0.00121227	264.903	0.00377497
W	no4	-7.76207e+06	-2.70487	0.00687599	202.122	0.00494752
W	no5	-5.98154e+06	-2.08274	0.0373687	168.786	0.00592467
W	no6	-8.79536e+06	-3.06246	0.00221689	159.095	0.00628557
W	no7	-8.84065e+06	-3.07879	0.00209929	148.362	0.00674027
W	no8	-9.14724e+06	-3.18093	0.00148469	142.502	0.00701746
W	no9	-7.64884e+06	-2.66184	0.00781762	117.715	0.0084951
W	no10	-7.76471e+06	-2.69988	0.00697972	96.5208	0.0103605
W	no11	-1.03237e+07	-3.58537	0.000342565	92.9831	0.0107546
W	no12	-9.48767e+06	-3.29314	0.00100352	80.7441	0.0123848
W	no13	-7.66013e+06	-2.65678	0.00793548	72.2343	0.0138438
W	no14	-8.77077e+06	-3.0415	0.00237667	68.4002	0.0146198
W	no15	-2.7462e+06	-0.949046	0.342682	51.2475	0.0195132
W	no16	-1.0805e+07	-3.72641	0.000198211	43.5141	0.0229811
W	no17	-3.73794e+06	-1.28605	0.198536	36.7002	0.0272478
W	no18	-7.42405e+06	-2.54317	0.0110405	26.8359	0.0372635
W	no19	-7.28721e+06	-2.48953	0.0128508	22.8643	0.0437362
W	no20	-4.79821e+06	-1.63628	0.101898	21.9115	0.0456381
W	no21	-7.55841e+06	-2.48932	0.0128586	8.99211	0.111209
W	no22	-3.60182e+06	-1.17621	0.239615	8.00579	0.12491
W	no23	-9.34217e+06	-3.04981	0.00231208	8.01082	0.124831
W	no24	2.35986e+06	0.761845	0.446219	7.02393	0.14237
W	no25	-2.05445e+06	-0.654714	0.512708	6.00903	0.166416
W	no26	-3.19623e+06	-0.967395	0.333433	3.99993	0.250005
W	no27	-8.0817e+06	-1.99723	0.0459007	2.00138	0.499656
W	no28	0
W	CCI1	0
W	CCI2	152214	1.29917	0.193996	1.13529	0.880836
W	CCI3	0
W	CCI4	0
W	CCI5	402765	1.20534	0.228178	1.03045	0.970454
W	CCI6	974281	6.94832	4.61528e-12	1.12115	0.891944
W	CCI7	663962	1.84526	0.0651085	1.0499	0.952473
W	CCI8	0
W	CCI9	373030	5.24318	1.70033e-07	1.08949	0.917858
W	CCI10	0
W	CCI11	189204	0.773927	0.439041	1.13994	0.877238
W	CCI12	629471	2.97263	0.0029787	1.0555	0.947415
W	CCI13	582951	1.70612	0.0881012	1.12226	0.891062
W	CCI14	9693.1	0.0662417	0.94719	1.14443	0.873797
W	CCI15	89960.7	0.422749	0.672512	1.05847	0.944759
W	CCI16	-124700	-0.619599	0.535574	1.06746	0.936807
W	CCI17	0

## Sheet: NHIS-HCC
MDC	Variable	Estimate	tValue	Probt	VarianceInflation	Tolerance
B	Intercept	2.34387e+07	5.52233	3.42275e-08	0
B	dum1	1.22749e+06	2.97947	0.00289394	1.6387	0.610238
B	dum2	678870	2.29855	0.0215497	2.25186	0.444077
B	dum3	699452	2.7788	0.00546548	5.58498	0.179052
B	dum4	713524	2.83173	0.00463829	7.4737	0.133803
B	dum5	625715	1.64679	0.0996303	1.93275	0.517398
B	dum6	31630	0.112884	0.910125	2.18987	0.456649
B	dum7	650169	2.26242	0.0236912	2.49485	0.400825
B	dum8	575988	2.27074	0.0231822	5.3422	0.187189
B	dum9	442617	1.73184	0.0833299	6.82693	0.146479
B	insu	-137907	-0.957417	0.338378	1.09906	0.909868
B	ty_dum1	1.89885e+06	14.6648	3.14569e-48	2.21662	0.451137
B	ty_dum2	1.01755e+06	9.08281	1.24233e-19	1.97176	0.507162
B	no1	-2.24571e+07	-5.33671	9.65635e-08	1337.27	0.000747791
B	no2	-2.45176e+07	-5.82692	5.80746e-09	1221.98	0.000818343
B	no3	-2.43943e+07	-5.79331	7.09418e-09	419.665	0.00238285
B	no4	-2.41673e+07	-5.73909	9.77475e-09	374.765	0.00266834
B	no5	-1.90552e+07	-4.52391	6.13548e-06	368.369	0.00271467
B	no6	-2.18575e+07	-5.18831	2.16064e-07	325.881	0.0030686
B	no7	-2.42551e+07	-5.75642	8.82555e-09	299.283	0.00334132
B	no8	-2.2795e+07	-5.40909	6.46981e-08	273.468	0.00365674
B	no9	-2.42305e+07	-5.74961	9.18729e-09	252.274	0.00396395
B	no10	-2.35632e+07	-5.58895	2.33982e-08	229.229	0.00436244
B	no11	-2.39075e+07	-5.67168	1.45033e-08	216.507	0.00461879
B	no12	-2.36965e+07	-5.62254	1.92844e-08	201.824	0.00495481
B	no13	-1.90304e+07	-4.51179	6.49601e-06	198.237	0.00504446
B	no14	-2.40992e+07	-5.71291	1.13999e-08	194.366	0.00514494
B	no15	-2.29543e+07	-5.4383	5.49639e-08	194.594	0.00513889
B	no16	-2.38761e+07	-5.66142	1.53955e-08	191.333	0.00522649
B	no17	-2.31418e+07	-5.48763	4.16569e-08	186.415	0.00536439
B	no18	-2.44703e+07	-5.80206	6.73444e-09	182.532	0.00547849
B	no19	-2.49924e+07	-5.91526	3.4139e-09	175.307	0.00570429
B	no20	-2.39924e+07	-5.68756	1.32213e-08	174.753	0.00572235
B	no21	-2.37494e+07	-5.62983	1.84894e-08	165.912	0.00602728
B	no22	-2.43687e+07	-5.77581	7.86977e-09	157.092	0.00636571
B	no23	-1.88953e+07	-4.47811	7.60808e-06	154.16	0.00648678
B	no24	-2.37831e+07	-5.63215	1.82422e-08	125.657	0.00795817
B	no25	-2.34374e+07	-5.54866	2.94652e-08	121.751	0.00821346
B	no26	-2.36385e+07	-5.59885	2.21043e-08	114.676	0.00872026
B	no27	-1.50342e+07	-3.55861	0.000374424	110.835	0.00902243
B	no28	-2.29577e+07	-5.43505	5.59711e-08	109.799	0.00910754
B	no29	-2.20819e+07	-5.2232	1.79134e-07	103.993	0.00961608
B	no30	-2.43339e+07	-5.75608	8.84322e-09	97.9814	0.010206
B	no31	-2.01194e+07	-4.75578	2.00241e-06	98.1205	0.0101916
B	no32	-2.29922e+07	-5.43877	5.48197e-08	95.9763	0.0104192
B	no33	-2.41758e+07	-5.71617	1.1184e-08	93.0552	0.0107463
B	no34	-2.20435e+07	-5.20887	1.93493e-07	82.11	0.0121788
B	no35	-2.1513e+07	-5.08221	3.79317e-07	79.1311	0.0126373
B	no36	-1.9801e+07	-4.67764	2.93718e-06	77.12	0.0129668
B	no37	-2.31722e+07	-5.47314	4.51996e-08	76.1372	0.0131342
B	no38	-2.47072e+07	-5.82342	5.92974e-09	63.2808	0.0158026
B	no39	-2.29327e+07	-5.4087	6.48378e-08	60.1564	0.0166233
B	no40	-2.33628e+07	-5.50866	3.6987e-08	59.1742	0.0168992
B	no41	-9.95334e+06	-2.34515	0.0190375	56.2114	0.01779
B	no42	-1.68302e+07	-3.96425	7.41028e-05	53.1916	0.0187999
B	no43	-1.93819e+07	-4.56251	5.11021e-06	51.2173	0.0195246
B	no44	-2.4381e+07	-5.74399	9.49681e-09	51.1338	0.0195565
B	no45	-2.36159e+07	-5.53641	3.15955e-08	47.5262	0.021041
B	no46	-2.02588e+07	-4.76142	1.94729e-06	45.2384	0.0221051
B	no47	-2.41873e+07	-5.68466	1.34475e-08	44.2156	0.0226164
B	no48	-2.47306e+07	-5.81097	6.38661e-09	43.2117	0.0231419
B	no49	-2.34471e+07	-5.50783	3.71599e-08	42.2105	0.0236908
B	no50	-1.82327e+07	-4.2815	1.87238e-05	42.2389	0.0236749
B	no51	-2.51925e+07	-5.91423	3.43544e-09	41.2348	0.0242514
B	no52	-1.26184e+07	-2.96288	0.00305436	40.1921	0.0248805
B	no53	-1.41013e+07	-3.30923	0.000938599	39.2088	0.0255045
B	no54	-2.01405e+07	-4.72618	2.31674e-06	38.1853	0.0261881
B	no55	-2.25814e+07	-5.29506	1.21315e-07	37.2117	0.0268733
B	no56	-1.89648e+07	-4.44457	8.89437e-06	35.1893	0.0284178
B	no57	-2.28665e+07	-5.35865	8.55725e-08	34.1615	0.0292727
B	no58	-2.48461e+07	-5.8137	6.28376e-09	32.1948	0.0310609
B	no59	-2.42069e+07	-5.66316	1.52409e-08	32.2059	0.0310502
B	no60	-2.34414e+07	-5.4803	4.34137e-08	31.2128	0.0320381
B	no61	-2.07065e+07	-4.83829	1.32769e-06	29.1688	0.0342832
B	no62	-2.33819e+07	-5.45055	5.13185e-08	26.174	0.0382058
B	no63	-2.27767e+07	-5.31287	1.10055e-07	26.1403	0.0382551
B	no64	-1.96306e+07	-4.57311	4.85877e-06	25.1619	0.0397426
B	no65	-1.61605e+07	-3.7618	0.000169587	24.1533	0.0414022
B	no66	-2.13536e+07	-4.96745	6.88787e-07	24.1843	0.0413492
B	no67	-2.26113e+07	-5.25149	1.53739e-07	22.1571	0.0451322
B	no68	-2.30687e+07	-5.36037	8.47598e-08	22.1353	0.0451768
B	no69	-2.29145e+07	-5.3151	1.08725e-07	21.1581	0.0472633
B	no70	-1.49391e+07	-3.45755	0.000547218	19.1298	0.0522744
B	no71	-2.3453e+07	-5.41913	6.11773e-08	18.1281	0.0551631
B	no72	-1.60003e+07	-3.6901	0.000225272	17.128	0.058384
B	no73	-2.58691e+07	-5.96157	2.57634e-09	17.1539	0.0582956
B	no74	-1.374e+07	-3.16776	0.00154044	17.1394	0.0583452
B	no75	-2.35919e+07	-5.42785	5.82688e-08	16.1364	0.0619718
B	no76	-2.4942e+07	-5.72983	1.03222e-08	15.1074	0.0661927
B	no77	-2.43291e+07	-5.58725	2.36278e-08	15.117	0.0661506
B	no78	-1.84079e+07	-4.2197	2.46626e-05	14.0899	0.0709726
B	no79	-2.44943e+07	-5.61381	2.028e-08	14.0955	0.0709444
B	no80	-2.42583e+07	-5.54105	3.07714e-08	13.1003	0.0763341
B	no81	-1.49652e+07	-3.42008	0.000628336	13.0868	0.0764128
B	no82	-2.52202e+07	-5.76013	8.63447e-09	13.1031	0.0763176
B	no83	-1.58292e+07	-3.60315	0.000315795	12.0934	0.0826898
B	no84	-2.36605e+07	-5.38752	7.29372e-08	12.0855	0.0827437
B	no85	-1.48336e+07	-3.3782	0.000732186	12.0814	0.0827722
B	no86	-2.5178e+07	-5.73068	1.02707e-08	12.0955	0.0826755
B	no87	-1.50758e+07	-3.43183	0.000601773	12.0922	0.0826981
B	no88	-1.11932e+07	-2.54801	0.0108477	12.0922	0.082698
B	no89	-1.42131e+07	-3.22237	0.00127513	11.0832	0.0902266
B	no90	-1.63329e+07	-3.70335	0.00021383	11.081	0.0902447
B	no91	-2.50121e+07	-5.66982	1.46618e-08	11.0867	0.0901979
B	no92	-1.83732e+07	-4.16235	3.17435e-05	11.1003	0.0900879
B	no93	-1.8798e+07	-4.26375	2.02737e-05	11.0734	0.0903063
B	no94	-2.39402e+07	-5.39157	7.13173e-08	10.1099	0.0989127
B	no95	-1.21841e+07	-2.74969	0.00597502	10.0679	0.0993252
B	no96	-2.38537e+07	-5.38208	7.51694e-08	10.0724	0.0992809
B	no97	-2.09534e+07	-4.6997	2.63768e-06	9.0611	0.110362
B	no98	-1.44866e+07	-3.24723	0.00116891	9.07234	0.110225
B	no99	-1.93573e+07	-4.34	1.43779e-05	9.06814	0.110276
B	no100	-1.80186e+07	-4.03744	5.4411e-05	9.07899	0.110144
B	no101	-1.55093e+07	-3.47454	0.000513735	9.08235	0.110104
B	no102	-1.85878e+06	-0.41352	0.679234	8.0597	0.124074
B	no103	-2.08026e+07	-4.62406	3.8066e-06	8.07322	0.123866
B	no104	-2.22093e+07	-4.93756	8.02876e-07	8.07051	0.123908
B	no105	-2.44795e+07	-5.4394	5.46247e-08	8.07903	0.123777
B	no106	-2.28225e+07	-5.02438	5.13143e-07	7.05521	0.141739
B	no107	-2.50193e+07	-5.51093	3.65138e-08	7.04777	0.141889
B	no108	-1.9789e+07	-4.35243	1.35877e-05	7.06862	0.14147
B	no109	-1.28774e+07	-2.83658	0.00456839	7.04715	0.141901
B	no110	-2.44822e+07	-5.38917	7.22706e-08	7.05679	0.141707
B	no111	-2.40336e+07	-5.21976	1.82478e-07	6.04149	0.165522
B	no112	-1.64564e+07	-3.5728	0.000354723	6.04589	0.165401
B	no113	-4.12869e+06	-0.897005	0.369736	6.0373	0.165637
B	no114	-2.24537e+07	-4.87089	1.1267e-06	6.05571	0.165133
B	no115	-1.25919e+07	-2.7316	0.00631302	6.05555	0.165138
B	no116	-1.50245e+07	-3.25525	0.00113641	6.0707	0.164726
B	no117	-1.17947e+07	-2.56359	0.0103729	6.03232	0.165774
B	no118	-1.4594e+07	-3.16593	0.00155015	6.05552	0.165139
B	no119	-9.32631e+06	-1.98587	0.047073	5.02869	0.198859
B	no120	-1.23523e+07	-2.62267	0.00873658	5.05761	0.197722
B	no121	-1.55771e+07	-3.31413	0.000922316	5.03698	0.198532
B	no122	-2.17974e+07	-4.63954	3.53287e-06	5.03264	0.198703
B	no123	-2.25331e+07	-4.79228	1.6709e-06	5.04074	0.198383
B	no124	-1.89399e+07	-4.02591	5.71438e-05	5.04622	0.198168
B	no125	-2.45354e+07	-5.0568	4.33349e-07	4.02599	0.248386
B	no126	-1.98942e+07	-4.09964	4.16816e-05	4.02715	0.248314
B	no127	-2.34538e+07	-4.83408	1.35602e-06	4.02564	0.248408
B	no128	-1.55391e+07	-3.20019	0.00137735	4.03218	0.248005
B	no129	-1.81765e+07	-3.74024	0.000184795	4.03886	0.247595
B	no130	-1.06344e+07	-2.18961	0.0285737	4.03397	0.247895
B	no131	-8.66893e+06	-1.78443	0.0743826	4.0362	0.247758
B	no132	-1.96344e+07	-3.81795	0.000135319	3.0155	0.33162
B	no133	-2.32146e+07	-4.51069	6.52984e-06	3.02011	0.331113
B	no134	-2.00801e+07	-3.90252	9.57743e-05	3.01875	0.331263
B	no135	-2.13029e+07	-4.13586	3.56308e-05	3.02504	0.330574
B	no136	-1.99981e+07	-3.88584	0.000102587	3.01991	0.331136
B	no137	-1.92483e+07	-3.73715	0.000187078	3.02475	0.330606
B	no138	-2.29092e+07	-4.45396	8.51465e-06	3.01656	0.331503
B	no139	-5.00759e+06	-0.971295	0.331423	3.03069	0.329958
B	no140	-2.44794e+07	-4.75614	1.99885e-06	3.02051	0.33107
B	no141	-1.53635e+07	-2.57776	0.00995742	2.0253	0.493753
B	no142	-2.1198e+07	-3.56238	0.000369095	2.01886	0.495329
B	no143	-2.35685e+07	-3.96199	7.48047e-05	2.01758	0.495643
B	no144	-2.79431e+06	-0.470559	0.637965	2.01056	0.497374
B	no145	-1.73378e+07	-2.92139	0.00349198	2.00818	0.497963
B	no146	-2.25575e+07	-3.78384	0.000155262	2.02634	0.4935
B	no147	-2.50785e+07	-4.22577	2.4008e-05	2.0081	0.497984
B	no148	-2.19876e+07	-3.70483	0.000212586	2.00823	0.49795
B	no149	-1.78142e+07	-2.99567	0.00274463	2.01622	0.495977
B	no150	-2.0866e+07	-3.51005	0.000449841	2.01486	0.496313
B	no151	-1.3776e+07	-2.32021	0.0203483	2.00997	0.497521
B	no152	-1.99016e+07	-3.34978	0.00081153	2.01252	0.496889
B	no153	3.05086e+06	0.505025	0.613551	2.08072	0.480603
B	no154	-2.25254e+07	-3.79121	0.000150733	2.01274	0.496836
B	no155	-2.96491e+06	-0.499401	0.617507	2.00964	0.497601
B	no156	-1.32596e+07	-2.22435	0.0261458	2.02604	0.493573
B	no157	0
B	HCC2	218128	0.440664	0.659465	1.12338	0.890168
B	HCC5	1.76223e+06	1.22046	0.222316	1.06905	0.935408
B	HCC7	516488	1.26185	0.207029	1.18993	0.840384
B	HCC8	-876820	-2.28711	0.0222089	1.09303	0.914888
B	HCC9	172343	0.45193	0.651328	1.16238	0.860307
B	HCC10	190834	0.9071	0.364374	1.14024	0.877005
B	HCC15	133101	0.533054	0.594007	1.32429	0.755122
B	HCC18	195059	0.917431	0.358937	1.22809	0.814275
B	HCC19	520478	4.11307	3.93333e-05	1.42963	0.699483
B	HCC21	246663	1.0033	0.315738	1.14218	0.875516
B	HCC25	179401	0.565024	0.572069	1.04008	0.961463
B	HCC26	111242	0.26086	0.794205	1.04791	0.954281
B	HCC27	1.01856e+06	4.16505	3.13706e-05	1.08849	0.918704
B	HCC31	1.17352e+06	2.94925	0.00319228	1.06275	0.940954
B	HCC32	-768729	-3.66204	0.000251408	1.10766	0.902807
B	HCC33	-1.07655e+06	-1.14249	0.253277	1.06119	0.942339
B	HCC37	1.05932e+06	0.827207	0.408138	1.02759	0.973149
B	HCC38	-471328	-1.56076	0.118609	1.05623	0.946768
B	HCC44	948850	0.443815	0.657185	1.04214	0.95956
B	HCC45	220535	0.230699	0.817553	1.14407	0.874071
B	HCC55	0
B	HCC67	2.43986e+06	8.59249	9.68228e-18	1.21535	0.82281
B	HCC68	550110	1.32708	0.18451	1.06704	0.937168
B	HCC69	-341504	-1.08369	0.278527	1.23725	0.808241
B	HCC71	269870	1.60486	0.108554	1.47555	0.677711
B	HCC72	3.15631e+06	1.96107	0.049897	1.03332	0.967758
B	HCC73	1.4595e+06	5.33271	9.87117e-08	1.10061	0.908583
B	HCC74	546192	3.43848	0.000587206	1.16639	0.857345
B	HCC75	1.17575e+06	2.72652	0.00641086	1.09237	0.915441
B	HCC77	2.41652e+06	5.25277	1.52678e-07	1.32608	0.7541
B	HCC78	5.32343e+06	2.99218	0.0027762	1.08232	0.923937
B	HCC79	-64029.2	-0.169285	0.865575	1.08778	0.919303
B	HCC80	294531	1.21278	0.225239	2.54709	0.392605
B	HCC81	1.44481e+06	2.16229	0.0306181	1.03992	0.961614
B	HCC82	194185	0.627743	0.530186	1.0715	0.933271
B	HCC83	-49521.9	-0.305391	0.760075	1.15983	0.862194
B	HCC92	703843	3.10968	0.00187774	1.1721	0.85317
B	HCC95	-1.5208e+06	-3.19211	0.00141645	3.9362	0.254052
B	HCC96	-1.7845e+06	-2.56842	0.0102297	1.72422	0.579972
B	HCC100	-457501	-0.885045	0.376152	15.1022	0.0662154
B	HCC101	-1.81591e+06	-2.55303	0.0106928	2.17734	0.459275
B	HCC104	458285	1.93471	0.0530524	1.10227	0.907218
B	HCC105	634588	1.86286	0.0625087	1.07547	0.929823
B	HCC108	904617	5.19583	2.07522e-07	1.39395	0.717387
B	HCC111	4.21155e+06	12.5129	1.12064e-35	1.18747	0.842129
B	HCC112	-1.55476e+06	-1.35472	0.175534	1.05011	0.952281
B	HCC119	17105	0.0314858	0.974883	1.0708	0.933881
B	HCC130	-705523	-0.78478	0.4326	1.10364	0.906093
B	HCC131	985008	4.0105	6.09987e-05	1.49738	0.667832
B	HCC132	223854	0.538523	0.590227	1.06334	0.940435
B	HCC148	3.31979e+06	14.0778	1.28907e-44	1.28698	0.777011
B	HCC149	-973490	-0.683856	0.494081	1.0391	0.962373
B	HCC154	1.44096e+06	4.87542	1.10125e-06	1.18373	0.844787
B	HCC155	-183604	-0.707681	0.479159	1.04378	0.958054
B	HCC157	-847363	-1.22272	0.221462	1.06426	0.939621
B	HCC158	968856	2.28837	0.022135	1.06301	0.940726
B	HCC161	5.09633e+06	2.09115	0.0365381	1.01574	0.984501
B	HCC164	3.13478e+06	3.26039	0.00111605	1.10485	0.905101
B	HCC174	2.10509e+06	2.3135	0.0207137	1.03656	0.96473
B	HCC176	-468869	-0.899466	0.368424	1.24582	0.802685
B	HCC177	-3.61601e+06	-0.841434	0.400123	1.05297	0.949699
B	DM	0
B	CHF	0
B	COPD	0
B	CVD	2.41386e+06	4.45661	8.41059e-06	21.2173	0.0471313
B	VD	0
B	CAD	0
B	RF	0
B	DM_CHF2	163197	0.478493	0.632309	2.10472	0.475123
B	DM_CVD2	-242391	-0.952782	0.340722	2.08075	0.480596
B	CHF_COPD2	-428509	-1.06307	0.287773	1.61355	0.619751
B	COPD_CVD_CAD2	-643878	-0.921136	0.357	1.19335	0.837978
B	RF_CHF2	-700552	-1.02077	0.307384	1.33676	0.748076
B	RF_CHF_DM2	-1.12852e+06	-1.83377	0.0667157	1.52343	0.656415
C	Intercept	1.25875e+06	1.27117	0.203853	0
C	dum1	518715	2.67328	0.00758838	1.44506	0.692015
C	dum2	273137	1.67581	0.0939721	2.31469	0.432023
C	dum3	341766	2.49839	0.0125765	4.86086	0.205725
C	dum4	238749	1.79017	0.0736169	8.01964	0.124694
C	dum5	-271971	-1.35762	0.174777	1.59436	0.62721
C	dum6	-57926.5	-0.408456	0.682994	2.08628	0.479322
C	dum7	338514	2.19569	0.0282584	2.70509	0.369674
C	dum8	382976	2.81873	0.00488135	6.00327	0.166576
C	dum9	299941	2.23097	0.0258223	7.93527	0.12602
C	insu	-3510.26	-0.035322	0.971827	1.45223	0.688598
C	ty_dum1	547349	9.64648	1.94868e-21	1.90991	0.523585
C	ty_dum2	346996	5.67547	1.64171e-08	1.84947	0.540696
C	no1	-267459	-0.276984	0.781828	348.201	0.0028719
C	no2	1.21991e+06	1.26429	0.206312	331.566	0.00301599
C	no3	538853	0.558203	0.576784	297.774	0.00335825
C	no4	-736658	-0.763594	0.445223	180.641	0.00553585
C	no5	-642849	-0.663701	0.506978	107.944	0.0092641
C	no6	523520	0.539217	0.589813	77.2678	0.012942
C	no7	-401664	-0.417684	0.676235	61.3355	0.0163038
C	no8	-941385	-0.96816	0.333112	60.2211	0.0166055
C	no9	482561	0.497674	0.618783	52.4297	0.0190732
C	no10	-511914	-0.524734	0.599842	42.9233	0.0232974
C	no11	-735745	-0.752074	0.452118	38.0217	0.0263007
C	no12	-232797	-0.238471	0.811547	35.2911	0.0283358
C	no13	-422697	-0.431522	0.666147	31.6415	0.031604
C	no14	-652652	-0.667736	0.5044	31.5036	0.0317424
C	no15	-352236	-0.357762	0.720569	29.3367	0.034087
C	no16	16228.6	0.0165373	0.986808	22.5882	0.0442709
C	no17	-100181	-0.101413	0.919236	22.8896	0.043688
C	no18	-450079	-0.461219	0.644705	21.0348	0.0475402
C	no19	-141600	-0.143301	0.886071	18.894	0.0529267
C	no20	-869861	-0.879028	0.379519	18.9493	0.0527725
C	no21	-839292	-0.836315	0.403104	12.5655	0.0795827
C	no22	2.53086e+06	2.51594	0.0119697	12.625	0.0792081
C	no23	1.10637e+06	1.09409	0.27408	11.3471	0.0881279
C	no24	-371542	-0.366584	0.713978	11.399	0.0877271
C	no25	-579890	-0.569807	0.56889	10.0623	0.0993807
C	no26	-134263	-0.130821	0.895933	8.77663	0.113939
C	no27	-508867	-0.498443	0.618241	8.68455	0.115147
C	no28	-102545	-0.0983091	0.921699	7.55942	0.132285
C	no29	998107	0.963681	0.335353	7.45303	0.134174
C	no30	-686836	-0.652186	0.514376	6.16812	0.162124
C	no31	-1.47543e+06	-1.39908	0.161985	6.18503	0.161681
C	no32	2.76348e+06	2.62171	0.00883283	6.17926	0.161832
C	no33	306410	0.289154	0.772501	6.24505	0.160127
C	no34	1.483e+06	1.40024	0.161638	6.23839	0.160298
C	no35	-701227	-0.664479	0.506481	6.19364	0.161456
C	no36	631005	0.599894	0.548663	6.15328	0.162515
C	no37	-782534	-0.723508	0.469475	4.88233	0.20482
C	no38	-334376	-0.294292	0.768573	3.59405	0.278238
C	no39	-566305	-0.496674	0.619488	3.61933	0.276294
C	no40	-245576	-0.185499	0.852862	4.87932	0.204947
C	no41	118445	0.0984387	0.921596	4.03062	0.248101
C	no42	-452646	-0.400274	0.689008	3.56019	0.280884
C	no43	-854332	-0.75141	0.452518	3.59891	0.277862
C	no44	246142	0.191598	0.848082	2.29871	0.435027
C	no45	-525858	-0.409331	0.682352	2.29871	0.435027
C	no46	833302	0.64868	0.516639	2.29847	0.435071
C	no47	-2.41097e+06	-1.64606	0.0999502	2.98805	0.334666
C	no48	0
C	HCC2	90005.9	0.360149	0.718784	1.03715	0.964179
C	HCC5	0
C	HCC7	-609782	-1.88228	0.0599813	1.45404	0.687738
C	HCC8	-61675.9	-0.270087	0.787128	1.08051	0.925493
C	HCC9	1.6088e+06	3.14807	0.00167417	1.08999	0.917441
C	HCC10	129637	0.974268	0.330072	1.15104	0.86878
C	HCC15	-42273	-0.381688	0.702744	1.69937	0.588452
C	HCC18	204946	1.93662	0.0529698	1.27457	0.784581
C	HCC19	38309	0.554697	0.57918	1.21395	0.823755
C	HCC21	756065	1.48614	0.13744	2.15659	0.463696
C	HCC25	-134346	-0.64625	0.518211	1.19043	0.840032
C	HCC26	-69751.6	-0.304525	0.760768	1.08709	0.919884
C	HCC27	120634	0.973456	0.330475	1.15915	0.862702
C	HCC31	556288	1.63617	0.102003	1.12307	0.890418
C	HCC32	-88446.3	-0.423519	0.671974	1.20135	0.832395
C	HCC33	-812419	-0.925134	0.355037	1.07411	0.931006
C	HCC37	-658363	-1.28427	0.199234	1.09679	0.911752
C	HCC38	157937	0.596357	0.551022	1.16471	0.85858
C	HCC44	0
C	HCC45	0
C	HCC55	6.48214e+06	6.826	1.23936e-11	1.25603	0.796159
C	HCC67	-538109	-1.20553	0.228178	1.3843	0.722388
C	HCC68	313745	0.832896	0.405029	1.18234	0.845778
C	HCC69	295126	1.13094	0.258251	1.13083	0.884303
C	HCC71	335286	3.43761	0.000602043	1.32954	0.752138
C	HCC72	0
C	HCC73	-55210.5	-0.243415	0.807715	1.13638	0.879985
C	HCC74	309028	1.30721	0.191332	1.38714	0.72091
C	HCC75	0
C	HCC77	0
C	HCC78	-405541	-0.474169	0.635445	1.01882	0.981523
C	HCC79	-465745	-1.17412	0.240525	1.31113	0.762703
C	HCC80	-76275.5	-0.464978	0.642011	2.96116	0.337706
C	HCC81	-497853	-1.49847	0.134211	1.22491	0.816385
C	HCC82	-62077.8	-0.300834	0.763581	1.11495	0.896899
C	HCC83	-135051	-1.38043	0.16765	1.25565	0.796403
C	HCC92	-54395.6	-0.263145	0.792473	1.17704	0.849587
C	HCC95	-208324	-0.377455	0.705886	1.69409	0.590288
C	HCC96	911168	1.25051	0.211299	7.35565	0.13595
C	HCC100	768708	0.98444	0.325049	16.7958	0.0595387
C	HCC101	725400	0.647966	0.517101	3.48917	0.286602
C	HCC104	-13899.3	-0.0861616	0.931349	1.17364	0.85205
C	HCC105	36992	0.147904	0.882438	1.29617	0.771506
C	HCC108	136861	1.33874	0.180848	1.26771	0.788826
C	HCC111	-740295	-0.814196	0.415655	1.15146	0.868465
C	HCC112	95373.3	0.102731	0.918189	1.20044	0.833025
C	HCC119	127262	1.72806	0.0841729	1.28194	0.78007
C	HCC130	1.22311e+06	4.63931	3.78327e-06	1.24968	0.800207
C	HCC131	-111022	-0.895807	0.370492	1.82485	0.547991
C	HCC132	-371514	-1.23943	0.21537	1.24481	0.803336
C	HCC148	-193319	-0.467134	0.640468	1.1899	0.840407
C	HCC149	176345	0.285352	0.775412	1.06325	0.940511
C	HCC154	914222	2.98195	0.00290789	1.30226	0.767894
C	HCC155	70457.5	0.502143	0.615637	1.20211	0.831867
C	HCC157	661369	1.97403	0.0485519	1.2456	0.802825
C	HCC158	105078	0.33786	0.735514	1.20683	0.828617
C	HCC161	0
C	HCC164	264633	0.399328	0.689705	1.22264	0.817903
C	HCC174	72600.9	0.160691	0.872357	1.13524	0.880869
C	HCC176	-783505	-1.17754	0.239156	1.23254	0.811332
C	HCC177	0
C	DM	0
C	CHF	0
C	COPD	0
C	CVD	-813339	-0.933586	0.35066	33.2129	0.0301087
C	VD	0
C	CAD	0
C	RF	0
C	DM_CHF2	192586	0.770629	0.441042	2.0595	0.485554
C	DM_CVD2	360719	0.810276	0.417903	3.56322	0.280645
C	CHF_COPD2	535812	1.53341	0.125374	1.35489	0.738066
C	COPD_CVD_CAD2	-1.52455e+06	-1.06115	0.288784	2.87495	0.347833
C	RF_CHF2	381923	0.904343	0.365951	1.48613	0.672889
C	RF_CHF_DM2	461093	1.56451	0.117898	2.39264	0.417948
D	Intercept	3.26265e+06	3.82387	0.000132264	0
D	dum1	-110816	-2.68385	0.00729129	1.98721	0.503218
D	dum2	-10887.1	-0.234378	0.814697	1.68259	0.594323
D	dum3	135749	3.08312	0.00205465	2.57713	0.388029
D	dum4	174628	3.66148	0.000252207	2.88474	0.346652
D	dum5	-134929	-3.41023	0.000651952	2.1653	0.461829
D	dum6	-10468.1	-0.273713	0.784312	2.08987	0.478499
D	dum7	72750.7	1.61383	0.106599	2.04368	0.489314
D	dum8	171833	3.69211	0.000223723	2.38425	0.419419
D	dum9	138086	2.74372	0.00608681	2.57693	0.388059
D	insu	-63140.3	-1.42205	0.155047	1.11616	0.895927
D	ty_dum1	452942	15.5559	7.31281e-54	1.88934	0.529284
D	ty_dum2	301299	13.4276	1.02992e-40	1.59918	0.62532
D	no1	-2.86266e+06	-3.39906	0.000679117	1837.73	0.00054415
D	no2	-2.94416e+06	-3.49566	0.000475171	1519.91	0.000657935
D	no3	-2.83696e+06	-3.3675	0.00076173	841.665	0.00118812
D	no4	-2.25472e+06	-2.67516	0.00748302	427.623	0.00233851
D	no5	-2.61091e+06	-3.09501	0.00197413	288.934	0.00346099
D	no6	-2.25775e+06	-2.67678	0.00744682	214.866	0.00465407
D	no7	-2.72557e+06	-3.22956	0.00124426	208.401	0.00479844
D	no8	-2.55945e+06	-3.03266	0.00243105	204.571	0.00488827
D	no9	-2.79682e+06	-3.31188	0.000930391	164.234	0.00608888
D	no10	-2.47039e+06	-2.92545	0.00344815	158.39	0.00631352
D	no11	-2.53566e+06	-2.99862	0.00271948	119.65	0.00835771
D	no12	-1.20056e+06	-1.4199	0.155671	112.736	0.00887029
D	no13	-619268	-0.730062	0.465371	105.522	0.00947669
D	no14	-1.93274e+06	-2.28476	0.02235	103.959	0.00961916
D	no15	-2.1114e+06	-2.49457	0.012629	99.1265	0.0100881
D	no16	-1.51619e+06	-1.78696	0.0739773	86.6574	0.0115397
D	no17	-643553	-0.759662	0.447476	83.4024	0.0119901
D	no18	-2.75449e+06	-3.25042	0.00115658	77.4738	0.0129076
D	no19	-1.01354e+06	-1.19575	0.231827	74.5138	0.0134203
D	no20	-1.4718e+06	-1.73625	0.0825538	72.5283	0.0137877
D	no21	-2.99731e+06	-3.53176	0.000414878	63.6726	0.0157054
D	no22	-132515	-0.156115	0.875946	62.6921	0.015951
D	no23	-2.62464e+06	-3.09235	0.0019919	58.6624	0.0170467
D	no24	-2.76008e+06	-3.24499	0.00117884	50.8322	0.0196726
D	no25	-1.7528e+06	-2.05977	0.0394493	47.8435	0.0209015
D	no26	-2.2462e+06	-2.63632	0.00839548	43.8994	0.0227794
D	no27	-1.25341e+06	-1.47023	0.141534	40.8982	0.024451
D	no28	-2.833e+06	-3.32096	0.000900667	38.9114	0.0256994
D	no29	-1.64571e+06	-1.92683	0.0540324	35.9381	0.0278256
D	no30	-2.11933e+06	-2.48084	0.0131256	34.93	0.0286287
D	no31	-2.64016e+06	-3.0858	0.00203622	31.9556	0.0312935
D	no32	-674371	-0.788224	0.430587	31.9537	0.0312953
D	no33	-289820	-0.338336	0.735118	31.002	0.032256
D	no34	-2.0015e+06	-2.3386	0.0193778	30.9476	0.0323127
D	no35	-2.74308e+06	-3.2025	0.00136714	29.9676	0.0333694
D	no36	-2.57463e+06	-3.00369	0.00267461	28.9788	0.0345079
D	no37	-2.85026e+06	-3.32173	0.000898195	26.9721	0.0370754
D	no38	-3.44446e+06	-4.00426	6.27142e-05	23.9866	0.04169
D	no39	1.02343e+06	1.18495	0.236067	23.1325	0.0432291
D	no40	-2.9923e+06	-3.47572	0.000511904	22.9845	0.0435075
D	no41	80205.4	0.0929271	0.925964	21.0057	0.047606
D	no42	-665062	-0.76884	0.442009	18.9935	0.0526495
D	no43	1.41571e+06	1.63494	0.102096	19.0325	0.0525416
D	no44	-1.29038e+06	-1.49013	0.136226	19.0345	0.0525362
D	no45	-2.76927e+06	-3.19586	0.001399	18.0025	0.0555478
D	no46	-2.41156e+06	-2.76836	0.00564543	16.057	0.062278
D	no47	-1.32899e+06	-1.52405	0.12753	15.019	0.0665825
D	no48	4.63281e+06	5.31071	1.11819e-07	15.0309	0.0665298
D	no49	-2.5231e+06	-2.89476	0.0038036	15.0053	0.0666433
D	no50	-2.5275e+06	-2.89163	0.00384171	14.0139	0.0713579
D	no51	-3.03719e+06	-3.47526	0.000512773	14.0098	0.0713787
D	no52	-1.92875e+06	-2.20024	0.027815	13.0125	0.0768493
D	no53	-1.81409e+06	-2.07064	0.0384213	12.9974	0.0769382
D	no54	-3.01645e+06	-3.43001	0.000606275	12.0062	0.0832901
D	no55	-2.03656e+06	-2.30455	0.0212144	11.0225	0.0907233
D	no56	-2.20862e+06	-2.50132	0.0123907	11.0043	0.0908733
D	no57	-694185	-0.77702	0.437168	9.01433	0.110934
D	no58	-3.22544e+06	-3.61257	0.000304836	9.00309	0.111073
D	no59	-2.68601e+06	-3.00963	0.00262291	8.99567	0.111165
D	no60	-2.59577e+06	-2.90622	0.00366719	9.00998	0.110988
D	no61	-2.72066e+06	-3.01948	0.00253919	8.0239	0.124628
D	no62	-2.96808e+06	-3.29662	0.000982379	8.01157	0.124819
D	no63	-2.40059e+06	-2.63996	0.00830604	7.0056	0.142743
D	no64	-2.06851e+06	-2.27404	0.0229869	7.01002	0.142653
D	no65	1.68508e+06	1.8194	0.0688836	6.05692	0.1651
D	no66	-2.26534e+06	-2.45514	0.0141018	6.01151	0.166348
D	no67	-1.92512e+06	-2.0866	0.0369528	6.01045	0.166377
D	no68	-2.98296e+06	-3.16936	0.00153286	5.00447	0.199822
D	no69	586546	0.623	0.5333	5.00766	0.199694
D	no70	-709838	-0.751839	0.452167	5.03589	0.198575
D	no71	-2.72583e+06	-2.89622	0.00378602	5.00428	0.199829
D	no72	-3.50273e+06	-3.71912	0.000201134	5.01117	0.199554
D	no73	-1.86e+06	-1.97706	0.0480651	5.00028	0.199989
D	no74	-2.57193e+06	-2.64328	0.00822494	4.01189	0.249259
D	no75	-1.88668e+06	-1.93865	0.052575	4.0134	0.249166
D	no76	-2.70522e+06	-2.78236	0.00540774	4.00583	0.249636
D	no77	-2.65164e+06	-2.57135	0.0101462	3.00455	0.332829
D	no78	2.24831e+06	2.17658	0.029538	3.01465	0.331714
D	no79	-333356	-0.322998	0.746704	3.00946	0.332285
D	no80	-2.92638e+06	-2.83791	0.0045512	3.00425	0.332862
D	no81	-2.68788e+06	-2.60611	0.00917298	3.00544	0.33273
D	no82	-1.75308e+06	-1.47251	0.140918	2.00253	0.499369
D	no83	-2.71625e+06	-2.28145	0.0225449	2.00265	0.499338
D	no84	-3.452e+06	-2.89856	0.00375789	2.00386	0.499036
D	no85	-3.85655e+06	-3.17248	0.00151653	2.0878	0.478972
D	no86	3.14122e+06	2.63867	0.0083377	2.00225	0.499439
D	no87	-2.16693e+06	-1.8045	0.0711863	2.03734	0.490836
D	no88	-2.76932e+06	-2.32604	0.0200385	2.00263	0.499343
D	no89	-2.13064e+06	-1.79045	0.073415	2.00072	0.499821
D	no90	0
D	HCC2	110305	0.830028	0.406545	1.01853	0.981809
D	HCC5	-264892	-0.610889	0.541288	2.65384	0.376812
D	HCC7	484373	4.79667	1.63926e-06	1.5799	0.63295
D	HCC8	146091	1.14488	0.25229	1.07578	0.929562
D	HCC9	87905.2	0.746567	0.455344	1.10965	0.901187
D	HCC10	73637.7	0.949677	0.342302	1.05566	0.947275
D	HCC15	233348	2.68487	0.00726904	1.29513	0.772123
D	HCC18	130343	1.82606	0.0678738	1.19414	0.837424
D	HCC19	117154	2.85459	0.00431916	1.29894	0.769861
D	HCC21	172196	1.89767	0.0577719	1.37778	0.725807
D	HCC25	39375.7	0.401353	0.68817	1.03838	0.963039
D	HCC26	719629	5.54628	3.00105e-08	1.06517	0.938817
D	HCC27	30547.1	0.395465	0.692509	1.08039	0.925592
D	HCC31	99808.4	0.964855	0.334644	1.0205	0.979916
D	HCC32	64913	1.01159	0.311761	1.1159	0.896136
D	HCC33	2109.29	0.00637879	0.994911	1.08069	0.925337
D	HCC37	275318	1.06923	0.284994	1.12272	0.89069
D	HCC38	63120.4	0.526172	0.598782	1.05135	0.95116
D	HCC44	-92825.7	-0.145487	0.884329	1.15016	0.869445
D	HCC45	574393	1.17235	0.241087	1.01723	0.983064
D	HCC55	0
D	HCC67	-205898	-0.766537	0.443377	1.01835	0.981976
D	HCC68	262864	1.54434	0.122541	1.10203	0.907418
D	HCC69	88517.2	0.620688	0.534821	1.05897	0.944311
D	HCC71	-20409.1	-0.30128	0.763208	1.2932	0.773278
D	HCC72	-595689	-0.704285	0.481273	1.01072	0.989391
D	HCC73	-215409	-1.47476	0.140312	1.08096	0.925106
D	HCC74	122688	2.58	0.00989574	1.08137	0.92475
D	HCC75	-392811	-1.12224	0.26179	1.038	0.963389
D	HCC77	75171.5	0.425204	0.670698	1.32051	0.757285
D	HCC78	1.91442e+06	3.12752	0.00176851	3.1745	0.31501
D	HCC79	1.47084e+06	8.03489	1.05525e-15	1.08628	0.920575
D	HCC80	20200.5	0.232784	0.815934	2.05093	0.487584
D	HCC81	83342.7	0.312763	0.754468	1.10233	0.907169
D	HCC82	28159.1	0.257746	0.796609	1.08843	0.918751
D	HCC83	161628	3.061	0.00221249	1.19082	0.83976
D	HCC92	295507	2.618	0.0088595	1.10858	0.902057
D	HCC95	-669901	-1.7678	0.0771278	3.24078	0.308568
D	HCC96	-962237	-2.42927	0.0151488	2.43567	0.410564
D	HCC100	180424	0.482011	0.62981	10.0403	0.0995982
D	HCC101	70247.5	0.144072	0.885447	3.02034	0.331089
D	HCC104	25022.2	0.280759	0.778902	1.08809	0.919045
D	HCC105	142442	0.767842	0.442601	1.06719	0.937039
D	HCC108	138881	3.6005	0.000319315	1.17486	0.851162
D	HCC111	1.69345e+06	6.53483	6.71488e-11	1.04251	0.95922
D	HCC112	230713	0.766307	0.443514	1.02373	0.976817
D	HCC119	-71395.3	-0.467453	0.640187	1.08378	0.922692
D	HCC130	-575250	-1.51492	0.129828	1.22162	0.818586
D	HCC131	818877	9.90083	5.41574e-23	1.30433	0.766675
D	HCC132	-12896.3	-0.0876348	0.930169	1.06688	0.937311
D	HCC148	-118023	-0.684408	0.493735	1.59005	0.628909
D	HCC149	-36634.1	-0.120376	0.904188	1.04601	0.956011
D	HCC154	772448	5.47561	4.47795e-08	1.0641	0.939758
D	HCC155	-159806	-2.43016	0.0151115	1.08989	0.917526
D	HCC157	120647	0.505494	0.613224	1.04487	0.957053
D	HCC158	616806	3.15893	0.00158878	1.18231	0.845803
D	HCC161	-707377	-0.835721	0.403334	1.01221	0.987941
D	HCC164	865876	2.03336	0.0420453	1.28042	0.780995
D	HCC174	-509594	-1.12269	0.261601	1.16396	0.859135
D	HCC176	765318	3.79428	0.000149048	1.71892	0.581761
D	HCC177	0
D	DM	0
D	CHF	0
D	COPD	0
D	CVD	798673	2.00551	0.0449389	17.7704	0.0562733
D	VD	0
D	CAD	0
D	RF	0
D	DM_CHF2	-68394.6	-0.477441	0.63306	1.64247	0.608838
D	DM_CVD2	-370659	-1.67539	0.0938923	1.72426	0.579959
D	CHF_COPD2	270023	1.67464	0.0940392	1.46301	0.683522
D	COPD_CVD_CAD2	-857554	-1.33763	0.181051	1.16124	0.861146
D	RF_CHF2	-1.72831e+06	-5.33184	9.95865e-08	1.18669	0.842683
D	RF_CHF_DM2	-832246	-2.81549	0.0048809	1.35644	0.737221
E	Intercept	5.31149e+06	1.97734	0.0480212	0
E	dum1	-67876.9	-0.658199	0.51042	2.67639	0.373637
E	dum2	256263	1.54821	0.121593	1.54367	0.647808
E	dum3	284369	2.13877	0.0324696	2.54594	0.392782
E	dum4	602525	4.8831	1.05463e-06	5.2109	0.191905
E	dum5	-50694.1	-0.506437	0.612557	3.04521	0.328385
E	dum6	-32564.7	-0.287935	0.7734	2.02748	0.493224
E	dum7	-14773.1	-0.085571	0.931809	1.6708	0.598516
E	dum8	433599	3.1615	0.0015726	2.89928	0.344913
E	dum9	866864	6.93419	4.24602e-12	6.59418	0.151649
E	insu	68155	0.890054	0.373451	1.09079	0.916766
E	ty_dum1	1.31988e+06	18.5906	2.55424e-76	1.87856	0.532322
E	ty_dum2	694256	13.3589	1.75515e-40	1.54425	0.647563
E	no1	-5.06216e+06	-1.90719	0.0565137	2376.78	0.000420737
E	no2	-4.52886e+06	-1.70735	0.0877777	2115.53	0.000472694
E	no3	-5.33096e+06	-2.00902	0.0445522	1849.77	0.000540607
E	no4	-4.99379e+06	-1.88108	0.0599802	1318.94	0.000758183
E	no5	-4.12899e+06	-1.55537	0.119877	716.755	0.00139518
E	no6	-5.21769e+06	-1.96452	0.0494879	575.459	0.00173774
E	no7	-4.87506e+06	-1.83552	0.0664473	553.808	0.00180568
E	no8	-5.09509e+06	-1.91951	0.0549379	541.327	0.00184731
E	no9	-5.28619e+06	-1.99082	0.0465186	479.288	0.00208643
E	no10	-5.05433e+06	-1.903	0.0570584	374.271	0.00267186
E	no11	-4.28027e+06	-1.61197	0.106988	374.081	0.00267322
E	no12	-2.60688e+06	-0.981214	0.326503	293.256	0.00340999
E	no13	-3.00519e+06	-1.13076	0.258173	251.448	0.00397696
E	no14	-4.44647e+06	-1.67272	0.0944031	240.243	0.00416244
E	no15	-5.26878e+06	-1.98186	0.0475124	229.994	0.00434795
E	no16	-177788	-0.0668698	0.946686	225.908	0.00442659
E	no17	-5.80142e+06	-2.18149	0.029162	200.181	0.00499547
E	no18	-2.62638e+06	-0.987113	0.323602	174.427	0.00573305
E	no19	-5.0345e+06	-1.8925	0.0584434	171.254	0.00583928
E	no20	4.66534e+06	1.75287	0.0796441	155.796	0.00641864
E	no21	-6.09012e+06	-2.28886	0.022101	142.147	0.00703496
E	no22	-5.89105e+06	-2.21212	0.0269727	125.646	0.00795886
E	no23	1.5328e+06	0.574748	0.56547	103.91	0.00962374
E	no24	-5.13694e+06	-1.92684	0.054018	100.68	0.00993249
E	no25	-4.4765e+06	-1.67902	0.093168	100.691	0.00993141
E	no26	-4.78702e+06	-1.79551	0.0725921	98.5812	0.0101439
E	no27	-346084	-0.129805	0.896723	98.5872	0.0101433
E	no28	-4.02975e+06	-1.51059	0.130912	92.3639	0.0108267
E	no29	-4.95892e+06	-1.85879	0.0630751	88.1501	0.0113443
E	no30	-2.51723e+06	-0.942887	0.345753	80.8659	0.0123662
E	no31	4.78223e+06	1.79172	0.0731966	77.6519	0.012878
E	no32	-1.7091e+06	-0.639938	0.522222	74.5678	0.0134106
E	no33	-5.02821e+06	-1.88145	0.0599295	68.2938	0.0146426
E	no34	-4.99301e+06	-1.86781	0.0618072	57.6885	0.0173345
E	no35	-4.63704e+06	-1.73272	0.083166	56.7501	0.0176211
E	no36	-4.63725e+06	-1.73095	0.0834797	52.5922	0.0190142
E	no37	-4.45112e+06	-1.662	0.096533	52.5591	0.0190262
E	no38	-5.05696e+06	-1.89144	0.0585848	44.9174	0.0222631
E	no39	-5.0826e+06	-1.89194	0.0585172	41.041	0.0243659
E	no40	-3.12847e+06	-1.16456	0.244216	39.9622	0.0250236
E	no41	7.66191e+06	2.85396	0.00432355	37.758	0.0264844
E	no42	-5.3124e+06	-1.9752	0.0482626	36.8151	0.0271627
E	no43	-5.25562e+06	-1.95258	0.0508871	35.7899	0.0279408
E	no44	-3.91979e+06	-1.45432	0.145877	32.6306	0.0306461
E	no45	-1.41282e+06	-0.523422	0.600688	29.4591	0.0339454
E	no46	-5.0537e+06	-1.87057	0.0614237	28.422	0.035184
E	no47	-2.48131e+06	-0.913802	0.360835	22.0934	0.0452623
E	no48	-5.57407e+06	-2.05302	0.0400869	22.0883	0.0452728
E	no49	-1.58953e+06	-0.585171	0.558441	22.1093	0.0452298
E	no50	-5.19221e+06	-1.91217	0.0558728	22.0931	0.045263
E	no51	-4.04457e+06	-1.48573	0.13737	19.9878	0.0500305
E	no52	-1.37388e+06	-0.503885	0.614349	18.9383	0.0528031
E	no53	2.2265e+06	0.821847	0.411177	18.697	0.0534844
E	no54	3.39768e+06	1.23937	0.215228	15.7701	0.0634113
E	no55	-4.00767e+06	-1.45814	0.144821	14.7196	0.0679367
E	no56	-66219.7	-0.0237151	0.98108	10.5208	0.0950501
E	no57	-2.61762e+06	-0.92633	0.354289	8.38133	0.119313
E	no58	-1.98146e+06	-0.684528	0.493652	6.2827	0.159167
E	no59	3.58578e+06	1.23911	0.215323	6.27922	0.159255
E	no60	-5.52172e+06	-1.90779	0.0564367	6.28125	0.159204
E	no61	-728834	-0.24679	0.805074	5.23214	0.191126
E	no62	-2.29897e+06	-0.777654	0.436785	5.2429	0.190734
E	no63	-6.58111e+06	-2.22723	0.0259464	5.23778	0.190921
E	no64	-5.75999e+06	-1.95101	0.051074	5.22881	0.191248
E	no65	-4.4481e+06	-1.45939	0.144477	4.17995	0.239237
E	no66	1.42103e+07	4.39233	1.12879e-05	3.13992	0.31848
E	no67	-4.93109e+06	-1.53101	0.125787	3.11194	0.321343
E	no68	382930	0.118891	0.905363	3.11201	0.321335
E	no69	-480453	-0.149174	0.881419	3.11186	0.321351
E	no70	6.16571e+06	1.90718	0.0565157	3.13535	0.318944
E	no71	0
E	HCC2	319239	0.775182	0.438244	1.0151	0.985127
E	HCC5	3.71472e+06	10.8792	1.81797e-27	1.06275	0.940955
E	HCC7	564282	4.93953	7.91211e-07	1.61435	0.619444
E	HCC8	-104004	-0.570253	0.568514	1.06304	0.940701
E	HCC9	130348	0.458493	0.646605	1.03703	0.964294
E	HCC10	-299160	-2.56419	0.010351	1.08952	0.917833
E	HCC15	141479	1.01489	0.310176	1.32655	0.753836
E	HCC18	69813.8	0.56696	0.570749	1.23905	0.807073
E	HCC19	115863	1.49013	0.13621	1.46124	0.684349
E	HCC21	916513	8.79146	1.62803e-18	1.18223	0.845861
E	HCC25	165314	1.09041	0.275551	1.03459	0.966563
E	HCC26	150315	0.510254	0.609881	1.03618	0.96508
E	HCC27	93778.4	0.688403	0.49121	1.06676	0.937419
E	HCC31	-220003	-1.41094	0.158283	1.04175	0.959921
E	HCC32	-215837	-1.91539	0.0554607	1.08	0.925924
E	HCC33	1.85463e+06	3.51516	0.000440729	1.04232	0.959395
E	HCC37	-366414	-0.669411	0.503243	1.03223	0.968772
E	HCC38	341088	1.6656	0.0958129	1.0333	0.967777
E	HCC44	-495359	-0.786583	0.431538	1.06968	0.934856
E	HCC45	-820785	-0.999089	0.317767	1.01182	0.988319
E	HCC55	3.86064e+06	2.08338	0.0372329	1.03011	0.970767
E	HCC67	2.19575e+06	7.57157	3.89347e-14	1.12895	0.885776
E	HCC68	375705	1.80196	0.0715712	1.03919	0.962285
E	HCC69	881986	4.68958	2.76089e-06	1.04776	0.954413
E	HCC71	42355.8	0.42566	0.670362	1.29063	0.774815
E	HCC72	0
E	HCC73	142932	0.911935	0.361817	1.09513	0.913132
E	HCC74	253864	2.26342	0.0236235	1.05772	0.945434
E	HCC75	961126	2.43714	0.014815	1.07008	0.934513
E	HCC77	2.36978e+06	7.85231	4.34899e-15	1.27667	0.78329
E	HCC78	3.534e+06	7.20858	5.9131e-13	1.04366	0.958164
E	HCC79	452555	2.91503	0.00356162	1.10921	0.901546
E	HCC80	251909	2.00438	0.0450462	3.26167	0.306592
E	HCC81	319182	1.08403	0.278366	1.06087	0.942619
E	HCC82	-496408	-2.95729	0.00310819	1.08901	0.918262
E	HCC83	12096.7	0.134792	0.892778	1.18612	0.843083
E	HCC92	65783	0.4904	0.623858	1.11626	0.895852
E	HCC95	1.3874e+06	2.4734	0.013394	2.77437	0.360442
E	HCC96	1.72041e+06	2.41705	0.0156581	3.78799	0.263993
E	HCC100	3.34568e+06	5.26479	1.42212e-07	14.5527	0.0687158
E	HCC101	3.7631e+06	4.63134	3.66247e-06	3.06417	0.326353
E	HCC104	363340	2.77908	0.00545777	1.10882	0.901857
E	HCC105	736713	3.91588	9.04568e-05	1.07948	0.926374
E	HCC108	75946.7	1.23159	0.218122	1.5019	0.665821
E	HCC111	677750	3.4075	0.000657264	1.09081	0.916752
E	HCC112	997266	4.29874	1.72818e-05	1.04091	0.9607
E	HCC119	907839	2.67817	0.00741024	1.0474	0.954746
E	HCC130	1.09318e+06	1.91713	0.0552398	1.12021	0.892689
E	HCC131	963546	7.62328	2.61502e-14	1.727	0.579039
E	HCC132	-67012.9	-0.22883	0.819004	1.02399	0.976573
E	HCC148	1.7694e+06	16.1365	4.17124e-58	1.23109	0.812291
E	HCC149	664823	0.885443	0.375931	1.01407	0.986124
E	HCC154	-572610	-1.77564	0.075811	1.05624	0.946753
E	HCC155	-385906	-2.17517	0.0296327	1.02428	0.976292
E	HCC157	1.22838e+06	2.9062	0.00366363	1.04264	0.959108
E	HCC158	989664	4.38385	1.1736e-05	1.05331	0.949388
E	HCC161	-460954	-0.353388	0.723802	1.02068	0.979741
E	HCC164	-949122	-2.10065	0.0356873	1.16091	0.861396
E	HCC174	932919	1.98033	0.0476843	1.03003	0.97085
E	HCC176	-98768.9	-0.323456	0.746354	1.12715	0.88719
E	HCC177	-479833	-0.685904	0.492784	1.02689	0.973815
E	DM	0
E	CHF	0
E	COPD	0
E	CVD	-2.52529e+06	-3.67956	0.000234422	24.7879	0.0403423
E	VD	0
E	CAD	0
E	RF	0
E	DM_CHF2	275088	1.67774	0.0934174	2.1294	0.469616
E	DM_CVD2	21410.5	0.0749635	0.940245	1.96203	0.509677
E	CHF_COPD2	168720	1.14175	0.253575	2.1822	0.458253
E	COPD_CVD_CAD2	440194	0.905136	0.365407	1.1684	0.855871
E	RF_CHF2	-409536	-1.37808	0.168197	1.43407	0.697314
E	RF_CHF_DM2	-246603	-0.925164	0.354895	1.69844	0.588774
F	Intercept	611743	0.139384	0.889151	0
F	dum1	2.527e+06	2.58848	0.00966157	2.13475	0.468439
F	dum2	126866	0.201625	0.840216	3.14973	0.317487
F	dum3	66046.8	0.119108	0.905193	9.97469	0.100254
F	dum4	-18638.1	-0.0342616	0.97267	22.5691	0.0443084
F	dum5	4.96813e+06	5.48275	4.34484e-08	2.50633	0.39899
F	dum6	-91616.7	-0.113306	0.909792	1.71266	0.583887
F	dum7	-26682.7	-0.0447657	0.964295	4.42829	0.225821
F	dum8	170061	0.310951	0.755848	16.7379	0.0597448
F	dum9	137577	0.25254	0.800632	24.2866	0.041175
F	insu	-50980.7	-0.285302	0.775422	1.10578	0.904338
F	ty_dum1	1.82527e+06	8.01725	1.27218e-15	4.54132	0.2202
F	ty_dum2	1.20378e+06	5.58783	2.39234e-08	4.25924	0.234784
F	no1	-920416	-0.214769	0.829954	966.355	0.00103482
F	no2	4.37167e+06	1.01972	0.307901	584.001	0.00171233
F	no3	-646600	-0.15085	0.880099	503.096	0.00198769
F	no4	6.48171e+06	1.51082	0.130884	303.711	0.00329261
F	no5	-1.62456e+06	-0.378568	0.705021	283.621	0.00352583
F	no6	-1.35372e+06	-0.315271	0.752566	237.334	0.00421347
F	no7	-2.00469e+06	-0.46693	0.640565	234.458	0.00426515
F	no8	-1.65916e+06	-0.386331	0.699264	226.12	0.00442243
F	no9	-1.36897e+06	-0.318748	0.749928	209.098	0.00478245
F	no10	-740041	-0.172201	0.863285	160.484	0.00623115
F	no11	-1.40862e+06	-0.327442	0.743344	120.864	0.00827376
F	no12	-642206	-0.149293	0.881327	118.889	0.00841119
F	no13	-1.31801e+06	-0.306239	0.759433	109.177	0.00915948
F	no14	1.83787e+06	0.42705	0.669357	104.237	0.00959354
F	no15	8.13915e+06	1.89045	0.0587418	100.37	0.00996315
F	no16	-1.04631e+06	-0.242961	0.808043	97.4524	0.0102614
F	no17	7.98957e+06	1.85443	0.0637231	92.5799	0.0108015
F	no18	-1.87865e+06	-0.436119	0.662765	90.5649	0.0110418
F	no19	820356	0.189169	0.849966	77.673	0.0128745
F	no20	1.2232e+07	2.83462	0.00460213	70.9	0.0141044
F	no21	9.8368e+06	2.27991	0.022645	69.8766	0.014311
F	no22	4.2959e+06	0.995439	0.31956	68.9073	0.0145122
F	no23	575545	0.133342	0.893927	67.9267	0.0147218
F	no24	598865	0.138651	0.88973	57.9539	0.0172551
F	no25	1.3736e+06	0.317707	0.750717	53.0145	0.0188628
F	no26	-1.27825e+06	-0.295412	0.767688	51.0734	0.0195797
F	no27	4.3223e+06	0.998833	0.317913	51.082	0.0195764
F	no28	1.69003e+06	0.390348	0.696292	48.0878	0.0207953
F	no29	-2.11004e+06	-0.487031	0.626253	46.1171	0.0216839
F	no30	5.70783e+06	1.31779	0.187622	46.0942	0.0216947
F	no31	-680533	-0.156967	0.875275	42.1022	0.0237517
F	no32	5.62313e+06	1.29748	0.194514	41.0511	0.0243599
F	no33	5.17442e+06	1.1936	0.232679	41.0746	0.0243459
F	no34	-1.61929e+06	-0.373453	0.708823	40.0696	0.0249565
F	no35	4.2104e+06	0.970209	0.331978	39.1144	0.0255661
F	no36	329064	0.075809	0.939573	39.1328	0.025554
F	no37	767901	0.176676	0.859769	38.2086	0.0261721
F	no38	2.28213e+06	0.523759	0.600464	32.2013	0.0310546
F	no39	3.51433e+07	8.07353	8.07079e-16	32.1376	0.0311162
F	no40	6.09226e+06	1.39919	0.161802	31.1229	0.0321307
F	no41	244932	0.0561923	0.95519	30.155	0.033162
F	no42	2.13506e+07	4.89761	9.93482e-07	29.127	0.0343324
F	no43	1.13698e+06	0.260598	0.794411	28.1372	0.0355401
F	no44	-16034	-0.00366999	0.997072	27.1737	0.0368003
F	no45	6.06435e+06	1.38898	0.164888	26.0977	0.0383175
F	no46	-1.84778e+06	-0.422885	0.672393	26.1385	0.0382578
F	no47	2.28244e+07	5.22483	1.79731e-07	26.1263	0.0382755
F	no48	1.01438e+07	2.32275	0.0202231	26.1109	0.0382981
F	no49	2.06681e+07	4.7298	2.29479e-06	26.1421	0.0382525
F	no50	1.37148e+07	3.13521	0.00172496	24.1095	0.0414775
F	no51	2.04522e+07	4.67394	3.01417e-06	24.1243	0.041452
F	no52	6.51514e+06	1.48706	0.137047	23.1361	0.0432225
F	no53	-1.62885e+06	-0.371466	0.710302	22.1253	0.0451971
F	no54	-664959	-0.151642	0.879474	22.1267	0.0451943
F	no55	7.69212e+06	1.75464	0.0793682	22.1147	0.0452189
F	no56	-102611	-0.0233726	0.981354	21.1257	0.0473357
F	no57	-145543	-0.0331492	0.973557	21.1288	0.0473287
F	no58	5.81681e+06	1.32311	0.185845	20.1283	0.0496814
F	no59	2.47785e+06	0.560649	0.575056	19.2743	0.0518825
F	no60	-5468.14	-0.0012416	0.999009	19.1394	0.0522482
F	no61	8.04339e+06	1.82622	0.0678632	19.1419	0.0522415
F	no62	7771.25	0.00176604	0.998591	19.1071	0.0523367
F	no63	2.38999e+07	5.41104	6.48937e-08	17.1167	0.0584225
F	no64	4.11514e+06	0.927893	0.353498	15.1043	0.0662062
F	no65	1.42149e+06	0.32049	0.748608	15.1072	0.0661936
F	no66	-999064	-0.224736	0.822191	14.0944	0.0709501
F	no67	8.3524e+06	1.87723	0.0605316	14.1187	0.0708279
F	no68	2.12206e+06	0.47601	0.634083	14.174	0.0705519
F	no69	513871	0.114757	0.908641	13.2027	0.0757423
F	no70	863170	0.193489	0.846582	13.1036	0.0763148
F	no71	2.332e+07	5.23363	1.71414e-07	13.0725	0.0764963
F	no72	1.31033e+07	2.90925	0.00363524	11.1342	0.0898131
F	no73	7.53656e+06	1.66764	0.0954355	11.2099	0.0892072
F	no74	2.34244e+07	5.18556	2.21856e-07	10.0812	0.099195
F	no75	6.43338e+06	1.41569	0.156913	9.07022	0.110251
F	no76	2.33954e+06	0.514943	0.60661	9.06607	0.110301
F	no77	9.15586e+06	2.00733	0.0447555	9.13771	0.109437
F	no78	447718	0.0984544	0.921574	9.08273	0.110099
F	no79	-1.37803e+06	-0.300968	0.763448	8.05798	0.124101
F	no80	3.55392e+06	0.767852	0.442603	7.05879	0.141667
F	no81	2.41973e+07	5.23368	1.71366e-07	7.04349	0.141975
F	no82	2.02532e+07	4.30248	1.71369e-05	6.08561	0.164322
F	no83	-2.20571e+06	-0.470086	0.638309	6.04639	0.165388
F	no84	-416945	-0.0888518	0.929202	6.04752	0.165357
F	no85	1.42998e+07	2.98262	0.00286856	5.05095	0.197982
F	no86	3.5712e+06	0.743777	0.457038	5.06583	0.197401
F	no87	2.3546e+07	4.91685	9.01042e-07	5.03927	0.198441
F	no88	1.2014e+07	2.51045	0.0120819	5.03243	0.198711
F	no89	3.69514e+06	0.77073	0.440895	5.05087	0.197986
F	no90	3.2273e+07	6.50235	8.49404e-11	4.06042	0.24628
F	no91	5.99853e+06	1.2154	0.224257	4.01498	0.249067
F	no92	3.06727e+06	0.619282	0.535753	4.04354	0.247308
F	no93	2.84838e+06	0.574858	0.565407	4.04676	0.247111
F	no94	2.53959e+06	0.513772	0.607428	4.02737	0.248301
F	no95	-898368	-0.181385	0.856071	4.04335	0.24732
F	no96	9.60811e+06	1.94362	0.0519844	4.02798	0.248263
F	no97	1.01263e+07	1.9331	0.0532669	3.0158	0.331587
F	no98	1.00354e+06	0.191332	0.848272	3.02346	0.330747
F	no99	-2.01859e+06	-0.382064	0.702426	3.06782	0.325964
F	no100	1.26577e+07	2.41462	0.015779	3.02007	0.331118
F	no101	364016	0.0694543	0.94463	3.01891	0.331246
F	no102	9.45014e+06	1.80318	0.0714055	3.01859	0.331281
F	no103	1.70066e+07	3.22172	0.00128051	3.06243	0.326538
F	no104	9.02491e+06	1.47088	0.141371	2.06905	0.483313
F	no105	451979	0.0747227	0.940438	2.01082	0.49731
F	no106	1.49469e+07	2.42986	0.0151315	2.07961	0.480858
F	no107	935119	0.15452	0.877204	2.01282	0.496814
F	no108	4.99864e+06	0.826032	0.408816	2.01257	0.496876
F	no109	0
F	HCC2	517068	0.660724	0.508813	1.03875	0.962699
F	HCC5	3.43181e+06	3.37902	0.000731712	1.07421	0.930913
F	HCC7	-413702	-0.626528	0.530991	1.04759	0.954569
F	HCC8	-260111	-0.666383	0.50519	1.05955	0.943793
F	HCC9	693057	0.878328	0.379798	1.05604	0.946935
F	HCC10	178698	0.682799	0.494758	1.05145	0.951063
F	HCC15	-444609	-1.70256	0.0886982	1.50842	0.662947
F	HCC18	433346	1.87257	0.061173	1.31429	0.760865
F	HCC19	80818.8	0.516932	0.605221	1.547	0.646412
F	HCC21	2.07543e+06	6.5992	4.4594e-11	1.16189	0.860667
F	HCC25	103567	0.261775	0.793503	1.05542	0.947492
F	HCC26	168253	0.315567	0.752342	1.0671	0.937123
F	HCC27	732404	2.38929	0.0169091	1.04581	0.956197
F	HCC31	538855	1.11034	0.266893	1.04859	0.953666
F	HCC32	285040	1.20074	0.229895	1.10482	0.905124
F	HCC33	-743235	-0.486496	0.626632	1.02511	0.975501
F	HCC37	2.7281e+06	2.85204	0.00435759	1.10283	0.906759
F	HCC38	165802	0.430685	0.666712	1.05414	0.948639
F	HCC44	-2.59337e+06	-1.33851	0.180776	1.03095	0.969982
F	HCC45	-967263	-0.446087	0.655549	1.03314	0.967924
F	HCC55	-3.97015e+06	-1.23623	0.216419	1.13351	0.882219
F	HCC67	1.3483e+06	1.49606	0.134686	1.15629	0.864836
F	HCC68	135210	0.26593	0.790302	1.05381	0.948941
F	HCC69	-285461	-0.578226	0.563131	1.07203	0.932805
F	HCC71	239509	1.08587	0.277576	1.26909	0.787969
F	HCC72	0
F	HCC73	505930	1.15069	0.249903	1.04675	0.955338
F	HCC74	-523134	-1.31117	0.189847	1.10704	0.903313
F	HCC75	2.46014e+06	2.61389	0.00897233	1.16441	0.858807
F	HCC77	3.75566e+06	2.77492	0.00553724	1.10575	0.904364
F	HCC78	2.1183e+06	0.677804	0.49792	1.07343	0.931592
F	HCC79	1.39953e+06	5.49766	3.99459e-08	1.16247	0.860234
F	HCC80	232778	1.28317	0.199477	2.37964	0.420232
F	HCC81	787165	2.40059	0.0163967	1.08552	0.921215
F	HCC82	324877	1.40973	0.158668	1.12109	0.891988
F	HCC83	96464	0.681775	0.495405	1.17964	0.847716
F	HCC92	276390	1.43088	0.152512	1.17556	0.850657
F	HCC95	1.41409e+06	1.09429	0.273867	4.28388	0.233433
F	HCC96	-467784	-0.35639	0.72156	3.39085	0.294912
F	HCC100	749645	0.596343	0.550967	11.4066	0.0876685
F	HCC101	-1.30212e+06	-0.670177	0.502769	2.07196	0.482634
F	HCC104	394892	1.75358	0.079549	1.1314	0.883862
F	HCC105	449133	1.32295	0.185898	1.08573	0.92104
F	HCC108	31323.1	0.147845	0.88247	1.90784	0.524152
F	HCC111	2.21428e+06	3.61771	0.000299467	1.14353	0.874486
F	HCC112	-1.4914e+06	-1.09003	0.275741	1.02747	0.973266
F	HCC119	956109	1.91953	0.0549609	1.10458	0.90532
F	HCC130	1.02682e+06	1.77254	0.0763524	1.34994	0.740771
F	HCC131	1.32659e+06	5.90921	3.61122e-09	1.94525	0.514072
F	HCC132	24106.4	0.0383531	0.969407	1.05628	0.946718
F	HCC148	2.6873e+06	8.92362	5.78044e-19	1.25498	0.796828
F	HCC149	1.22245e+06	1.03802	0.299299	1.06507	0.938905
F	HCC154	117802	0.177807	0.85888	1.07846	0.927247
F	HCC155	-84318.4	-0.215701	0.829227	1.03842	0.963004
F	HCC157	633974	0.700869	0.48341	1.03089	0.970037
F	HCC158	1.15281e+06	2.30683	0.0210953	1.08508	0.921593
F	HCC161	-1.56465e+06	-0.625566	0.531622	1.03115	0.969791
F	HCC164	-1.54279e+06	-1.50039	0.133561	1.10112	0.908168
F	HCC174	-542349	-0.935239	0.3497	1.09917	0.909778
F	HCC176	1.82584e+06	2.1107	0.0348357	1.14688	0.871932
F	HCC177	1.01886e+06	0.565651	0.57165	1.06907	0.935397
F	DM	0
F	CHF	0
F	COPD	0
F	CVD	-85554.5	-0.0621795	0.950422	21.3634	0.0468091
F	VD	0
F	CAD	0
F	RF	0
F	DM_CHF2	164497	0.616502	0.537585	2.28431	0.437768
F	DM_CVD2	383867	0.608737	0.54272	2.11074	0.473767
F	CHF_COPD2	-611835	-1.87984	0.060175	2.16443	0.462016
F	COPD_CVD_CAD2	-1.93811e+06	-2.03313	0.0420796	1.29365	0.773008
F	RF_CHF2	584428	1.18552	0.235855	1.41944	0.704502
F	RF_CHF_DM2	-85615.6	-0.205559	0.837142	1.9486	0.513188
G	Intercept	1.10442e+06	0.633254	0.526574	0
G	dum1	-23477.8	-0.239029	0.811085	1.35576	0.737594
G	dum2	62655.1	0.918259	0.358494	2.10635	0.474754
G	dum3	145236	2.34347	0.0191142	3.16643	0.315813
G	dum4	358799	5.8357	5.43372e-09	4.01991	0.248762
G	dum5	17609.5	0.189427	0.84976	1.422	0.703235
G	dum6	-9824.25	-0.141353	0.887593	1.95024	0.512757
G	dum7	82592.5	1.23285	0.217645	2.35659	0.424342
G	dum8	190799	3.06531	0.00217714	3.67795	0.271891
G	dum9	272497	4.35901	1.31261e-05	4.77824	0.209282
G	insu	258589	5.44418	5.26151e-08	1.1406	0.876729
G	ty_dum1	1.08744e+06	28.0167	1.15413e-169	2.02572	0.493651
G	ty_dum2	598985	19.4755	9.38013e-84	1.6892	0.591996
G	no1	-925942	-0.531652	0.594973	4470.79	0.000223674
G	no2	-790185	-0.453674	0.650068	2447.78	0.000408534
G	no3	-738634	-0.424031	0.671548	1685.38	0.000593339
G	no4	220842	0.126765	0.899128	1140.24	0.000877008
G	no5	987039	0.5664	0.571128	890.34	0.00112317
G	no6	-276631	-0.158749	0.873868	753.472	0.00132719
G	no7	-1.1305e+06	-0.648679	0.516553	628.968	0.00158991
G	no8	-1.32134e+06	-0.757996	0.448462	520.089	0.00192275
G	no9	426433	0.244632	0.806744	519.11	0.00192638
G	no10	-568430	-0.326082	0.744366	507.674	0.00196977
G	no11	-783286	-0.449282	0.653233	440.629	0.00226948
G	no12	1.44825e+06	0.830606	0.406205	430.129	0.00232489
G	no13	-1.0321e+06	-0.591999	0.553858	427.141	0.00234115
G	no14	-432553	-0.248074	0.80408	404.085	0.00247472
G	no15	138459	0.079397	0.936718	343.104	0.00291457
G	no16	-482561	-0.276628	0.782068	294.542	0.0033951
G	no17	-531875	-0.30489	0.760453	279.876	0.00357302
G	no18	6.16643e+06	3.53069	0.000415339	176.944	0.0056515
G	no19	-721613	-0.413188	0.679473	172.964	0.00578154
G	no20	250792	0.143589	0.885826	171.009	0.00584765
G	no21	8.32701e+06	4.76605	1.89103e-06	157.21	0.00636091
G	no22	-540154	-0.309186	0.757183	157.187	0.00636187
G	no23	139019	0.079522	0.936618	136.475	0.00732733
G	no24	531091	0.303655	0.761393	117.623	0.00850177
G	no25	3.80967e+06	2.17732	0.0294679	106.706	0.00937153
G	no26	3.30844e+06	1.8904	0.0587184	102.748	0.00973256
G	no27	3.38493e+06	1.93392	0.0531357	101.764	0.00982664
G	no28	1.55171e+06	0.88512	0.376102	81.9513	0.0122024
G	no29	3.77915e+06	2.15641	0.0310629	79.882	0.0125185
G	no30	6.91372e+06	3.94457	8.01992e-05	78.8924	0.0126755
G	no31	-588104	-0.33546	0.737281	75.9038	0.0131746
G	no32	671080	0.382753	0.701907	73.901	0.0135316
G	no33	164322	0.0937055	0.925344	72.9174	0.0137141
G	no34	-566232	-0.322878	0.746791	72.9258	0.0137126
G	no35	3.12758e+06	1.78053	0.0750027	59.9884	0.0166699
G	no36	4.77458e+06	2.71747	0.00658356	56.9753	0.0175515
G	no37	6.36814e+06	3.60984	0.000307082	40.0327	0.0249796
G	no38	-834664	-0.473296	0.636007	38.9818	0.025653
G	no39	253554	0.143643	0.885784	38.0288	0.0262958
G	no40	6.72527e+06	3.81002	0.000139341	38.0283	0.0262962
G	no41	2.02852e+06	1.14882	0.250643	37.0269	0.0270074
G	no42	312777	0.177085	0.859443	36.0209	0.0277617
G	no43	4.92291e+06	2.78304	0.00538986	33.0366	0.0302694
G	no44	4.2339e+06	2.39126	0.0167991	31.0334	0.0322233
G	no45	7.82415e+06	4.41904	9.96278e-06	31.0329	0.0322239
G	no46	8.35668e+06	4.71757	2.40185e-06	30.0283	0.0333019
G	no47	-668967	-0.3772	0.706029	28.0267	0.0356802
G	no48	955027	0.538146	0.590482	27.0251	0.0370027
G	no49	141304	0.0795737	0.936577	26.019	0.0384334
G	no50	-804264	-0.45165	0.651526	23.0282	0.0434251
G	no51	9.21517e+06	5.17383	2.31411e-07	23.0382	0.0434062
G	no52	5.43543e+06	3.05196	0.00227627	23.0343	0.0434135
G	no53	3.24006e+06	1.81946	0.0688545	23.0295	0.0434226
G	no54	889640	0.498414	0.618198	21.036	0.0475377
G	no55	-805155	-0.450593	0.652287	20.0284	0.0499291
G	no56	1.21478e+06	0.678809	0.497266	19.0326	0.0525414
G	no57	2.78761e+06	1.55523	0.119905	18.0329	0.0554541
G	no58	626454	0.349205	0.726939	18.0638	0.0553593
G	no59	986088	0.547808	0.583829	16.0491	0.062309
G	no60	3.12801e+06	1.73865	0.0821109	16.032	0.0623752
G	no61	-166764	-0.092712	0.926133	16.0255	0.0624007
G	no62	-974549	-0.540815	0.588641	15.0121	0.0666128
G	no63	8.40741e+06	4.65233	3.30174e-06	14.0201	0.0713261
G	no64	-457856	-0.252537	0.800628	13.0266	0.0767658
G	no65	457724	0.251627	0.801332	12.0213	0.0831858
G	no66	1.50452e+07	8.26781	1.44301e-16	12.0303	0.0831238
G	no67	7.86597e+06	4.30576	1.67149e-05	11.0227	0.0907218
G	no68	4.88665e+06	2.67479	0.0074833	11.0237	0.0907137
G	no69	5.98562e+06	3.27677	0.00105168	11.0207	0.0907382
G	no70	6.94055e+06	3.77702	0.000159147	10.0378	0.0996238
G	no71	206919	0.112738	0.910239	10.014	0.09986
G	no72	6.70123e+06	3.62497	0.000289666	9.03058	0.110735
G	no73	-528072	-0.283706	0.776639	8.01112	0.124827
G	no74	9.59918e+06	5.10242	3.38199e-07	7.01507	0.14255
G	no75	-1.36542e+06	-0.726059	0.467811	7.00984	0.142657
G	no76	9.49679e+06	4.96866	6.79376e-07	6.03435	0.165718
G	no77	700838	0.367381	0.713339	6.01115	0.166357
G	no78	1.0261e+07	5.375	7.73827e-08	6.01968	0.166122
G	no79	1.31031e+07	6.86801	6.68864e-12	6.01228	0.166326
G	no80	2.39388e+06	1.22938	0.218942	5.01064	0.199575
G	no81	1.22775e+06	0.630648	0.528278	5.00853	0.199659
G	no82	3.34727e+06	1.71923	0.0855874	5.00935	0.199627
G	no83	5.64132e+06	2.89762	0.00376384	5.00891	0.199644
G	no84	-1.42875e+06	-0.733449	0.463292	5.01464	0.199416
G	no85	1.30673e+07	6.49535	8.46585e-11	4.01156	0.24928
G	no86	1.39752e+06	0.694577	0.487328	4.01259	0.249215
G	no87	-280107	-0.139331	0.88919	4.00588	0.249633
G	no88	5.24405e+06	2.45781	0.0139864	3.00823	0.332421
G	no89	1.59707e+07	7.48617	7.36487e-14	3.00749	0.332503
G	no90	-1.67581e+06	-0.785799	0.431994	3.00539	0.332736
G	no91	1.21098e+07	5.67537	1.40178e-08	3.00858	0.332382
G	no92	-613273	-0.287674	0.773599	3.00318	0.33298
G	no93	2.88299e+06	1.35027	0.176943	3.01246	0.331955
G	no94	-763596	-0.309368	0.757045	2.013	0.496772
G	no95	3.3804e+06	1.3733	0.169673	2.00202	0.499494
G	no96	-488584	-0.198138	0.842939	2.00913	0.497727
G	no97	975511	0.396134	0.69201	2.00376	0.499062
G	no98	2.96797e+06	1.20582	0.227901	2.0018	0.499551
G	no99	1.37974e+07	5.6013	2.15356e-08	2.00484	0.498792
G	no100	7.73329e+06	3.13977	0.00169313	2.00447	0.498885
G	no101	1.65854e+06	0.67376	0.500471	2.0022	0.499452
G	no102	6.44459e+06	2.61655	0.00888863	2.00446	0.498886
G	no103	-1.16544e+06	-0.473407	0.635928	2.00253	0.499368
G	no104	1.79116e+06	0.718683	0.472344	2.05239	0.487236
G	no105	1.39521e+07	5.6148	1.99223e-08	2.04022	0.490143
G	no106	0
G	HCC2	108241	1.33506	0.18187	1.13121	0.884011
G	HCC5	288737	1.02856	0.303697	1.1434	0.874588
G	HCC7	633152	11.2794	2.0075e-29	1.78292	0.560876
G	HCC8	234558	2.9379	0.00330794	1.0669	0.937291
G	HCC9	26454.8	0.157814	0.874605	1.0254	0.975233
G	HCC10	91387.8	1.49222	0.135657	1.08262	0.923686
G	HCC15	246923	2.88074	0.00397136	1.1858	0.843316
G	HCC18	69468.7	1.02124	0.30715	1.14817	0.870952
G	HCC19	114379	2.90401	0.00368789	1.23303	0.811007
G	HCC21	162363	3.17846	0.00148267	1.19024	0.840165
G	HCC25	-74886.8	-1.03676	0.299858	1.03498	0.966206
G	HCC26	311111	2.1697	0.0300409	1.02541	0.975218
G	HCC27	97533.9	1.40481	0.160093	1.07588	0.929468
G	HCC31	251668	4.47888	7.54228e-06	1.08641	0.920459
G	HCC32	192421	4.12894	3.6582e-05	1.0651	0.938879
G	HCC33	304747	1.72165	0.0851479	1.03053	0.970372
G	HCC37	1.1836e+06	3.54901	0.000387508	1.02772	0.973026
G	HCC38	180542	1.47905	0.139141	1.02389	0.976667
G	HCC44	369793	0.614819	0.538681	1.0754	0.929886
G	HCC45	-212224	-0.298148	0.765593	1.00425	0.99577
G	HCC55	-492128	-0.393221	0.69416	1.03504	0.966146
G	HCC67	773020	2.76817	0.0056421	1.05449	0.948328
G	HCC68	284842	1.92133	0.0547028	1.04601	0.956017
G	HCC69	311479	2.37339	0.0176345	1.04386	0.957979
G	HCC71	-12746.4	-0.235024	0.814193	1.24038	0.806206
G	HCC72	2.00445e+06	1.62169	0.104884	1.00955	0.990538
G	HCC73	135826	1.11075	0.266689	1.05176	0.95079
G	HCC74	415431	3.60545	0.000312317	1.04547	0.956507
G	HCC75	-472286	-1.37428	0.169369	1.09129	0.916346
G	HCC77	1.04315e+06	3.37554	0.000738009	1.13415	0.881714
G	HCC78	3.24355e+06	6.47849	9.46595e-11	1.07612	0.929262
G	HCC79	646106	4.85166	1.2329e-06	1.08638	0.920491
G	HCC80	189155	2.20865	0.0272094	2.46712	0.405331
G	HCC81	288648	1.32944	0.183718	1.02495	0.975654
G	HCC82	-6732.7	-0.0593463	0.952677	1.05091	0.951558
G	HCC83	-54551	-1.01006	0.312479	1.13342	0.882283
G	HCC92	504241	5.25545	1.49077e-07	1.0886	0.91861
G	HCC95	17461.3	0.0457494	0.96351	3.21509	0.311033
G	HCC96	-987207	-2.2176	0.0265925	2.48402	0.402574
G	HCC100	-391419	-0.989371	0.322493	10.3496	0.0966217
G	HCC101	-1.2503e+06	-2.39526	0.0166172	2.69731	0.37074
G	HCC104	423159	4.77913	1.77218e-06	1.07686	0.928627
G	HCC105	520668	5.09889	3.44562e-07	1.03606	0.965192
G	HCC108	182597	3.70139	0.000214962	1.2711	0.78672
G	HCC111	1.3612e+06	5.48955	4.07524e-08	1.09437	0.913769
G	HCC112	1.15742e+06	3.4665	0.000528313	1.03009	0.970785
G	HCC119	551765	2.5928	0.00952639	1.04411	0.957753
G	HCC130	-689.553	-0.0027853	0.997778	1.31245	0.761934
G	HCC131	453710	6.24878	4.2147e-10	1.46098	0.684474
G	HCC132	-433617	-2.32141	0.0202739	1.02186	0.978607
G	HCC148	1.5936e+06	16.7874	7.60938e-63	1.17189	0.853319
G	HCC149	443209	1.05935	0.289453	1.04025	0.961312
G	HCC154	279684	1.28279	0.199581	1.08037	0.92561
G	HCC155	267691	2.24648	0.0246833	1.01712	0.983171
G	HCC157	592912	2.37797	0.0174169	1.0452	0.956758
G	HCC158	20173.9	0.115189	0.908296	1.03898	0.96248
G	HCC161	-1.62844e+06	-1.59078	0.111674	1.03865	0.962785
G	HCC164	188546	1.36662	0.171759	1.25246	0.798428
G	HCC174	-339453	-1.05104	0.293252	1.06696	0.937246
G	HCC176	460058	5.05715	4.29084e-07	1.27564	0.783919
G	HCC177	2.68674e+06	3.70182	0.000214594	1.04409	0.957775
G	DM	0
G	CHF	0
G	COPD	0
G	CVD	1.11213e+06	2.58958	0.00961568	18.622	0.0537
G	VD	0
G	CAD	0
G	RF	0
G	DM_CHF2	-25701.9	-0.20182	0.840059	1.79861	0.555986
G	DM_CVD2	-430424	-2.01191	0.0442422	1.75991	0.568211
G	CHF_COPD2	215731	1.59857	0.109931	1.54584	0.646896
G	COPD_CVD_CAD2	1.06292e+06	2.07955	0.0375785	1.12159	0.891594
G	RF_CHF2	-133990	-0.566868	0.57081	1.26977	0.787546
G	RF_CHF_DM2	-179686	-0.973591	0.330271	1.59888	0.625439
H	Intercept	3.98981e+06	1.20061	0.229942	0
H	dum1	-197331	-0.133128	0.894096	1.30107	0.768599
H	dum2	-579163	-0.805508	0.420552	18.6677	0.0535684
H	dum3	-714900	-1.00889	0.31306	42.2918	0.0236452
H	dum4	-298917	-0.422405	0.672742	63.9787	0.0156302
H	dum5	-1.40045e+06	-1.37988	0.167666	1.92824	0.518607
H	dum6	-763430	-0.815348	0.414899	2.24378	0.445676
H	dum7	-485486	-0.67343	0.500694	17.0967	0.0584908
H	dum8	-377533	-0.534223	0.593203	70.0558	0.0142743
H	dum9	-285610	-0.40381	0.686364	79.7282	0.0125426
H	insu	-42250.6	-0.333477	0.738784	1.13302	0.882598
H	ty_dum1	1.5097e+06	10.9997	6.26634e-28	3.53362	0.282996
H	ty_dum2	1.18699e+06	9.1202	9.48121e-20	3.13448	0.319032
H	no1	-1.39021e+06	-0.435032	0.663551	951.151	0.00105136
H	no2	-2.64156e+06	-0.826549	0.408519	596.573	0.00167624
H	no3	-1.70321e+06	-0.532822	0.594173	555.43	0.00180041
H	no4	-3.53567e+06	-1.10578	0.268858	519.715	0.00192413
H	no5	-3.28388e+06	-1.02714	0.304389	486.627	0.00205496
H	no6	-2.90184e+06	-0.907892	0.363964	483.742	0.00206722
H	no7	-3.89668e+06	-1.21921	0.222801	451.203	0.0022163
H	no8	-1.05909e+06	-0.331217	0.74049	426.783	0.00234311
H	no9	-3.42356e+06	-1.0705	0.284428	407.245	0.00245552
H	no10	-3.01456e+06	-0.942703	0.345863	382.848	0.002612
H	no11	-3.14029e+06	-0.980858	0.326695	238.191	0.00419831
H	no12	-2.4813e+06	-0.775436	0.438106	211.319	0.00473217
H	no13	378029	0.118014	0.90606	160.702	0.00622271
H	no14	-3.84828e+06	-1.20059	0.229948	146.304	0.00683511
H	no15	-2.71958e+06	-0.847472	0.396759	115.212	0.00867968
H	no16	-3.18358e+06	-0.992274	0.321096	113.19	0.00883469
H	no17	283888	0.0884892	0.92949	105.275	0.00949891
H	no18	-1.76964e+06	-0.551261	0.581471	104.416	0.00957705
H	no19	-2.5768e+06	-0.802497	0.422291	93.5557	0.0106888
H	no20	1.49935e+06	0.466138	0.641131	69.8749	0.0143113
H	no21	9.34907e+06	2.90117	0.00372852	59.0396	0.0169378
H	no22	9.24557e+06	2.86614	0.00416662	51.0533	0.0195874
H	no23	3.27569e+06	1.0151	0.31009	49.0598	0.0203833
H	no24	-1.30159e+06	-0.403287	0.686749	49.0746	0.0203771
H	no25	-1.45876e+06	-0.450757	0.652178	39.1145	0.025566
H	no26	6.68917e+06	2.06663	0.0388029	38.1018	0.0262455
H	no27	1.85653e+06	0.573382	0.566403	37.1024	0.0269524
H	no28	4.20966e+06	1.29049	0.196921	24.1012	0.0414916
H	no29	1.37736e+06	0.420722	0.67397	21.1171	0.047355
H	no30	6.06298e+06	1.84457	0.06514	18.1009	0.0552458
H	no31	2.89326e+06	0.880312	0.378719	18.0975	0.0552561
H	no32	-1.16708e+06	-0.354571	0.722921	17.086	0.0585274
H	no33	2.34631e+06	0.711007	0.477102	16.1027	0.0621014
H	no34	1.73711e+06	0.526962	0.598236	16.0684	0.0622341
H	no35	349500	0.105989	0.915594	16.0786	0.0621943
H	no36	4.83677e+06	1.46402	0.143231	15.0656	0.0663763
H	no37	1.7506e+06	0.528056	0.597476	14.0882	0.0709812
H	no38	8.05034e+06	2.42165	0.0154737	13.0779	0.0764646
H	no39	1.25807e+07	3.77239	0.000162934	12.0663	0.0828752
H	no40	2.55678e+06	0.765422	0.444045	12.1057	0.0826057
H	no41	2.27197e+06	0.678495	0.497479	11.0607	0.0904106
H	no42	4.38265e+06	1.28239	0.199747	8.06813	0.123945
H	no43	460598	0.134938	0.892665	8.04848	0.124247
H	no44	5.99717e+06	1.71279	0.0867932	6.05074	0.165269
H	no45	2.67569e+06	0.764416	0.444643	6.04693	0.165373
H	no46	2.47585e+06	0.707399	0.47934	6.04562	0.165409
H	no47	2.91342e+06	0.816394	0.414301	5.02892	0.19885
H	no48	171994	0.0464143	0.962981	4.06734	0.245861
H	no49	3.00775e+06	0.815479	0.414824	4.02944	0.248173
H	no50	2.91993e+06	0.792175	0.428284	4.0243	0.248491
H	no51	-634378	-0.172094	0.863368	4.02486	0.248456
H	no52	6.87573e+06	1.75142	0.0799151	3.04377	0.32854
H	no53	1.64535e+06	0.420931	0.673817	3.0175	0.3314
H	no54	-13106.6	-0.00335268	0.997325	3.01822	0.331321
H	no55	6.66362e+06	1.47633	0.139898	2.01203	0.497011
H	no56	3.16238e+06	0.701264	0.48316	2.00837	0.497917
H	no57	2.24444e+06	0.497415	0.618911	2.01074	0.497329
H	no58	-3.43764e+06	-0.762376	0.445859	2.00799	0.49801
H	no59	1.11653e+06	0.247462	0.804558	2.0105	0.497388
H	no60	7.35899e+06	1.63198	0.102725	2.00809	0.497984
H	no61	1.41199e+06	0.312827	0.754421	2.01204	0.497009
H	no62	1.28497e+07	2.84162	0.00450064	2.01946	0.495182
H	no63	1.24526e+07	2.76275	0.00574561	2.00639	0.498408
H	no64	3.88929e+06	0.862997	0.388167	2.00587	0.498538
H	no65	0
H	HCC2	406736	0.705777	0.480349	1.0128	0.987364
H	HCC5	2.12821e+06	3.517	0.000439043	1.08077	0.925265
H	HCC7	737701	5.11234	3.26062e-07	1.45665	0.686508
H	HCC8	330838	2.23918	0.0251733	1.12627	0.887886
H	HCC9	876234	1.43693	0.150781	1.02464	0.975955
H	HCC10	-41333.7	-0.210717	0.833114	1.07434	0.930803
H	HCC15	63281.3	0.351923	0.724906	1.31577	0.760013
H	HCC18	389210	2.55042	0.0107791	1.1819	0.846092
H	HCC19	219086	2.21906	0.0265122	1.23212	0.811607
H	HCC21	393271	3.15704	0.00160011	1.17323	0.852344
H	HCC25	481827	3.36585	0.000766915	1.12073	0.892273
H	HCC26	329521	1.25803	0.208419	1.04857	0.953681
H	HCC27	285081	2.29135	0.0219708	1.09742	0.911227
H	HCC31	370275	1.87196	0.0612516	1.07457	0.930602
H	HCC32	-9716.87	-0.100415	0.920017	1.14422	0.873954
H	HCC33	-1.67148e+06	-2.15669	0.0310616	1.0654	0.938615
H	HCC37	-306108	-0.391004	0.695805	1.02684	0.973857
H	HCC38	362442	1.03163	0.302277	1.04859	0.953664
H	HCC44	-2.39594e+06	-1.29311	0.196015	1.01688	0.983398
H	HCC45	412220	0.222884	0.823632	1.01318	0.986992
H	HCC55	-4.18215e+06	-1.84253	0.0654376	1.01748	0.982823
H	HCC67	-111603	-0.174413	0.861546	1.08808	0.91905
H	HCC68	220971	0.572937	0.566704	1.04788	0.954306
H	HCC69	206280	0.601349	0.547626	1.06773	0.936568
H	HCC71	-71634.5	-0.509024	0.61075	1.25495	0.796841
H	HCC72	0
H	HCC73	247742	0.678512	0.497468	1.06819	0.936167
H	HCC74	1.25363e+06	3.77927	0.00015851	1.07259	0.932319
H	HCC75	-1.09935e+06	-1.92785	0.0539118	1.08718	0.919812
H	HCC77	1.72841e+06	1.62718	0.10374	1.11299	0.898484
H	HCC78	926239	1.72643	0.0843122	1.04684	0.955257
H	HCC79	1.08784e+06	3.6982	0.000218682	1.09211	0.915655
H	HCC80	537054	2.30098	0.02142	2.75088	0.36352
H	HCC81	1.68754e+06	2.21872	0.0265358	1.0261	0.974565
H	HCC82	377915	1.22725	0.219766	1.06088	0.942617
H	HCC83	-87913.7	-0.584629	0.558815	1.13995	0.877229
H	HCC92	187639	0.787681	0.430908	1.08634	0.920521
H	HCC95	3.4164e+06	3.25185	0.00115165	3.47408	0.287846
H	HCC96	3.06344e+06	2.49089	0.0127638	2.68283	0.372741
H	HCC100	2.7171e+06	2.50467	0.0122777	10.2246	0.0978033
H	HCC101	1.04781e+06	0.695546	0.486735	2.01501	0.496276
H	HCC104	892585	4.09	4.35892e-05	1.11556	0.896411
H	HCC105	455387	1.50655	0.131969	1.06594	0.938136
H	HCC108	481660	3.47757	0.00050886	1.31793	0.758766
H	HCC111	-978976	-1.72956	0.0837508	1.10251	0.907018
H	HCC112	-664561	-0.93585	0.349381	1.04308	0.958701
H	HCC119	351600	0.803096	0.421944	1.05242	0.95019
H	HCC130	2.10437e+06	2.64968	0.00807371	1.55242	0.644155
H	HCC131	1.38538e+06	8.51881	1.92866e-17	1.35336	0.7389
H	HCC132	1.12182e+06	2.90978	0.00362748	1.04707	0.955042
H	HCC148	1.74082e+06	8.62217	7.92901e-18	1.16786	0.856267
H	HCC149	6.30437e+06	3.92776	8.65095e-05	1.01733	0.982964
H	HCC154	1.03623e+06	1.97976	0.0477673	1.1035	0.906208
H	HCC155	-382228	-1.33669	0.181365	1.06326	0.940508
H	HCC157	-1.85105e+06	-2.47346	0.0134033	1.10346	0.906242
H	HCC158	397338	1.07996	0.280196	1.12383	0.889811
H	HCC161	0
H	HCC164	1.28368e+06	2.68187	0.00733725	1.34709	0.742341
H	HCC174	4.53209e+06	13.0545	1.57424e-38	1.08203	0.924191
H	HCC176	-1.61741e+06	-3.38892	0.000705314	1.40572	0.711377
H	HCC177	-2.07525e+06	-1.12026	0.262639	1.01646	0.983809
H	DM	0
H	CHF	0
H	COPD	0
H	CVD	-3.26874e+06	-2.79937	0.00513341	17.9892	0.055589
H	VD	0
H	CAD	0
H	RF	0
H	DM_CHF2	17354.6	0.055312	0.955891	2.15994	0.462976
H	DM_CVD2	1.35877e+06	2.20571	0.0274343	2.08363	0.479932
H	CHF_COPD2	-632880	-1.81251	0.0699478	1.62023	0.617196
H	COPD_CVD_CAD2	-23391.4	-0.0137994	0.98899	1.13465	0.881333
H	RF_CHF2	399385	0.677965	0.497815	1.29605	0.771575
H	RF_CHF_DM2	-1.11856e+06	-2.09653	0.0360689	1.39661	0.716021
I	Intercept	-1.1324e+06	-0.701838	0.482785	0
I	dum1	-198910	-0.877637	0.380147	1.29212	0.773921
I	dum2	244983	3.06399	0.00218577	4.50687	0.221883
I	dum3	357459	4.84365	1.2803e-06	12.3189	0.0811762
I	dum4	818151	10.9958	4.46083e-28	14.2483	0.070184
I	dum5	-381950	-1.84614	0.0648804	1.44023	0.694335
I	dum6	-42689.9	-0.515844	0.605966	3.52739	0.283496
I	dum7	210523	2.77893	0.00545686	7.39372	0.13525
I	dum8	315063	4.23944	2.24668e-05	10.7036	0.0934266
I	dum9	637876	8.34258	7.53764e-17	8.38089	0.119319
I	insu	226198	5.84901	4.99008e-09	1.06311	0.940634
I	ty_dum1	1.54544e+06	43.591	0	1.26295	0.791794
I	ty_dum2	923183	46.2994	0	1.13596	0.880314
I	no1	1.00799e+06	0.62724	0.530506	5568.32	0.000179587
I	no2	1.06719e+06	0.664011	0.506688	2685.51	0.000372368
I	no3	1.18964e+06	0.740216	0.459174	2214.39	0.000451592
I	no4	871199	0.542023	0.587806	1751.72	0.000570868
I	no5	3.01771e+06	1.87736	0.0604776	1475.6	0.00067769
I	no6	1.38148e+06	0.85949	0.390076	1407.77	0.000710343
I	no7	2.76715e+06	1.72128	0.0852094	1113.86	0.000897775
I	no8	1.88318e+06	1.17143	0.241435	1092.31	0.00091549
I	no9	2.31076e+06	1.43731	0.15064	937.142	0.00106707
I	no10	1.70133e+06	1.05803	0.290051	804.429	0.00124312
I	no11	3.24641e+06	2.01899	0.0434958	747.917	0.00133705
I	no12	3.72055e+06	2.31384	0.0206825	679.769	0.00147109
I	no13	2.69848e+06	1.67815	0.0933261	663.447	0.00150728
I	no14	2.76929e+06	1.72215	0.085051	640.338	0.00156167
I	no15	1.1755e+06	0.730942	0.464819	569.879	0.00175476
I	no16	1.76885e+06	1.09986	0.271402	552.457	0.00181009
I	no17	1.40102e+06	0.871084	0.383714	527.285	0.00189651
I	no18	6.59927e+06	4.10267	4.09347e-05	509.888	0.00196121
I	no19	1.70561e+06	1.06051	0.288921	508.768	0.00196553
I	no20	2.76895e+06	1.72148	0.0851719	453.315	0.00220597
I	no21	4.94892e+06	3.07625	0.00209789	415.338	0.00240768
I	no22	1.32079e+06	0.820656	0.411848	300.642	0.00332622
I	no23	2.83427e+06	1.76099	0.0782487	278.937	0.00358503
I	no24	1.31425e+06	0.816446	0.414251	278.036	0.00359665
I	no25	1.13751e+07	7.06523	1.63419e-12	265.278	0.00376963
I	no26	2.70234e+06	1.67807	0.0933425	232.698	0.00429741
I	no27	959519	0.595853	0.551278	231.69	0.00431611
I	no28	5.99629e+06	3.72363	0.000196692	228.716	0.00437224
I	no29	2.18906e+06	1.35928	0.174065	221.801	0.00450854
I	no30	4.27019e+06	2.65155	0.0080161	215.846	0.00463294
I	no31	4.89813e+06	3.03999	0.00236766	187.206	0.00534171
I	no32	2.27655e+06	1.4122	0.1579	155.475	0.0064319
I	no33	3.52516e+06	2.18662	0.0287773	153.496	0.00651482
I	no34	3.73788e+06	2.31877	0.0204132	152.469	0.00655869
I	no35	6.92905e+06	4.29629	1.74158e-05	139.619	0.00716235
I	no36	7.07491e+06	4.38642	1.15574e-05	132.634	0.00753957
I	no37	2.59649e+06	1.60933	0.107553	132.714	0.007535
I	no38	850256	0.527091	0.598134	129.663	0.00771232
I	no39	3.15852e+06	1.95778	0.0502637	127.692	0.00783133
I	no40	2.27394e+06	1.4096	0.158668	126.67	0.00789454
I	no41	3.20472e+06	1.9863	0.047008	120.693	0.00828548
I	no42	2.2436e+06	1.38909	0.164815	116.937	0.00855164
I	no43	3.04159e+06	1.88444	0.0595145	112.764	0.0088681
I	no44	2.09488e+06	1.29769	0.194403	107.779	0.0092782
I	no45	3.08626e+06	1.91168	0.0559255	105.785	0.00945311
I	no46	2.08508e+06	1.28883	0.197466	105.221	0.0095038
I	no47	1.56631e+06	0.969881	0.332113	100.828	0.00991785
I	no48	1.48337e+06	0.918552	0.358336	99.8173	0.0100183
I	no49	7.76629e+06	4.80648	1.54265e-06	90.8672	0.0110051
I	no50	607971	0.376214	0.70676	88.8781	0.0112514
I	no51	3.17483e+06	1.96453	0.0494772	86.8689	0.0115116
I	no52	2.84945e+06	1.76282	0.077939	83.8807	0.0119217
I	no53	2.08869e+06	1.29102	0.196705	73.9281	0.0135266
I	no54	4.29817e+06	2.65472	0.00794101	66.9525	0.014936
I	no55	1.9052e+06	1.1765	0.239405	64.9533	0.0153957
I	no56	3.83045e+06	2.36526	0.0180228	64.9589	0.0153943
I	no57	2.2373e+06	1.38125	0.167211	63.9702	0.0156323
I	no58	4.78965e+06	2.95682	0.00311044	62.9643	0.015882
I	no59	1.46018e+06	0.901437	0.367363	62.9621	0.0158826
I	no60	6.30331e+06	3.8898	0.000100517	59.9678	0.0166756
I	no61	1.13509e+06	0.700551	0.483588	59.9533	0.0166797
I	no62	6.94734e+06	4.28586	1.8253e-05	57.9753	0.0172487
I	no63	3.07594e+06	1.8974	0.0577838	56.9701	0.0175531
I	no64	2.59422e+06	1.59939	0.109743	53.9805	0.0185252
I	no65	2.99632e+06	1.84587	0.0649201	48.9709	0.0204203
I	no66	2.27453e+06	1.40055	0.161357	46.9775	0.0212868
I	no67	1.37926e+07	8.48867	2.17312e-17	46.0028	0.0217378
I	no68	1.14092e+06	0.702173	0.482576	46.004	0.0217372
I	no69	3.21041e+06	1.97545	0.0482256	43.9788	0.0227382
I	no70	2.25946e+06	1.39003	0.164527	43.9959	0.0227294
I	no71	620982	0.381925	0.702519	42.9981	0.0232569
I	no72	1.26104e+06	0.775309	0.438162	42.0053	0.0238065
I	no73	3.96754e+06	2.43615	0.0148495	38.0099	0.0263089
I	no74	3.17076e+06	1.94627	0.0516304	37.0079	0.0270212
I	no75	3.46733e+06	2.1286	0.0332949	36.9981	0.0270284
I	no76	3.97019e+06	2.43733	0.0148012	36.9973	0.027029
I	no77	2.49732e+06	1.53238	0.125439	36.0058	0.0277733
I	no78	2.92636e+06	1.79468	0.0727137	35.0154	0.0285588
I	no79	2.40328e+06	1.47332	0.140673	34.0123	0.0294011
I	no80	1.9327e+06	1.18255	0.236995	30.0086	0.0333237
I	no81	7.85767e+06	4.80165	1.58027e-06	28.0128	0.035698
I	no82	8.1743e+06	4.99134	6.02575e-07	27.0172	0.0370134
I	no83	8.64577e+06	5.27536	1.33304e-07	26.0169	0.0384365
I	no84	1.20016e+07	7.3173	2.58565e-13	25.0159	0.0399746
I	no85	3.35248e+06	2.04435	0.0409262	25.0067	0.0399893
I	no86	3.03644e+06	1.85079	0.0642086	25.0295	0.0399528
I	no87	1.73488e+06	1.05697	0.290531	24.0092	0.0416507
I	no88	1.4256e+06	0.865313	0.386873	22.0867	0.0452761
I	no89	2.04744e+06	1.24478	0.21322	22.0148	0.0454239
I	no90	6.52573e+06	3.96335	7.40568e-05	21.0107	0.0475949
I	no91	1.06585e+07	6.4641	1.03274e-10	20.0177	0.0499557
I	no92	5.37725e+06	3.2615	0.00110934	20.0137	0.0499657
I	no93	730726	0.441943	0.658533	19.07	0.0524385
I	no94	1.05683e+06	0.639124	0.522746	18.0138	0.0555131
I	no95	3.08266e+06	1.86103	0.0627491	17.0134	0.0587772
I	no96	1.62333e+06	0.977871	0.328145	16.0206	0.0624195
I	no97	1.08951e+06	0.653429	0.513484	14.0078	0.0713888
I	no98	932795	0.557823	0.576969	13.0058	0.0768888
I	no99	9.70901e+06	5.78278	7.41131e-09	12.0187	0.0832036
I	no100	2.90691e+06	1.73206	0.0832718	12.0094	0.0832684
I	no101	1.11523e+07	6.64455	3.08706e-11	12.011	0.0832568
I	no102	1.09007e+06	0.649481	0.516032	12.0104	0.0832614
I	no103	2.15871e+06	1.28081	0.200271	11.011	0.0908186
I	no104	1.41009e+06	0.832516	0.405124	10.0083	0.0999166
I	no105	3.41055e+06	2.01365	0.0440539	10.0078	0.0999225
I	no106	3.77781e+06	2.23004	0.0257516	10.0118	0.099882
I	no107	5.85235e+06	3.4549	0.000551157	10.0102	0.0998976
I	no108	7.959e+06	4.66542	3.09158e-06	9.02512	0.110802
I	no109	5.37212e+06	3.15162	0.00162506	9.01032	0.110984
I	no110	2.15345e+06	1.26371	0.206343	9.0052	0.111047
I	no111	3.10209e+06	1.80562	0.0709869	8.00928	0.124855
I	no112	5.56341e+06	3.20225	0.00136481	7.0206	0.142438
I	no113	1.0388e+07	5.98617	2.16972e-09	7.00442	0.142767
I	no114	5.91021e+06	3.4059	0.000660216	7.00397	0.142776
I	no115	7.29287e+06	4.20009	2.6748e-05	7.01265	0.142599
I	no116	3.6386e+06	2.06708	0.0387341	6.00604	0.166499
I	no117	5.7916e+06	3.28863	0.00100778	6.01177	0.16634
I	no118	4.94527e+06	2.8092	0.00496935	6.00689	0.166475
I	no119	1.17616e+07	6.68171	2.39793e-11	6.00614	0.166496
I	no120	8.27425e+06	4.69876	2.62767e-06	6.01071	0.16637
I	no121	6.63718e+06	3.76886	0.000164267	6.01148	0.166348
I	no122	2.93845e+06	1.66959	0.095009	6.00412	0.166552
I	no123	4.1499e+06	2.35155	0.0187009	6.03671	0.165653
I	no124	1.20856e+06	0.672675	0.501159	5.00568	0.199773
I	no125	1.96645e+06	1.09406	0.273937	5.00983	0.199608
I	no126	6.23391e+06	3.35959	0.000781433	4.00461	0.249712
I	no127	4.78671e+06	2.57995	0.00988551	4.0037	0.249769
I	no128	5.99666e+06	3.23173	0.00123159	4.0046	0.249713
I	no129	1.45647e+07	7.8461	4.41594e-15	4.00778	0.249515
I	no130	5.13157e+06	2.76541	0.00568811	4.00489	0.249695
I	no131	1.93913e+06	0.985373	0.324448	3.00293	0.333008
I	no132	1.79897e+06	0.910791	0.362412	3.02511	0.330567
I	no133	1.55776e+06	0.791637	0.428578	3.0025	0.333056
I	no134	7.1397e+06	3.62592	0.000288347	3.00645	0.332618
I	no135	6.17037e+06	3.12453	0.00178239	3.02403	0.330684
I	no136	2.71942e+06	1.38215	0.166934	3.00174	0.33314
I	no137	1.21431e+07	6.16539	7.10945e-10	3.00793	0.332455
I	no138	2.88587e+06	1.26263	0.206731	2.02543	0.493723
I	no139	5.01139e+06	2.20517	0.0274491	2.00239	0.499403
I	no140	6.91175e+06	3.04152	0.00235565	2.00221	0.499448
I	no141	-3.40441e+06	-1.49103	0.135964	2.02129	0.494734
I	no142	5.2936e+06	2.32997	0.0198137	2.00133	0.499669
I	no143	5.60182e+06	2.45404	0.0141309	2.02026	0.494985
I	no144	1.5343e+07	6.75553	1.44596e-11	1.99994	0.500015
I	no145	0
I	HCC2	147649	1.16029	0.245939	1.02477	0.975828
I	HCC5	172443	0.442706	0.657981	1.11712	0.895161
I	HCC7	413956	3.02996	0.00244768	1.37461	0.727479
I	HCC8	98748.2	1.0566	0.290702	1.04705	0.955068
I	HCC9	-71696.6	-0.432941	0.665061	1.04967	0.952683
I	HCC10	161846	2.79395	0.00520979	1.03525	0.965952
I	HCC15	-27408.6	-0.438759	0.660839	1.296	0.771607
I	HCC18	211030	3.92677	8.62645e-05	1.11889	0.893742
I	HCC19	142724	4.86136	1.17097e-06	1.18735	0.842214
I	HCC21	613407	6.31099	2.80641e-10	1.07851	0.927208
I	HCC25	317439	4.63204	3.63419e-06	1.01725	0.983044
I	HCC26	201186	1.88037	0.060066	1.0228	0.977713
I	HCC27	214650	3.83357	0.000126522	1.04121	0.96042
I	HCC31	259758	2.385	0.0170845	1.0553	0.947599
I	HCC32	169653	2.58548	0.00972846	1.05018	0.952217
I	HCC33	452650	1.70117	0.0889199	1.01459	0.985616
I	HCC37	557055	4.26864	1.972e-05	1.03849	0.962933
I	HCC38	65385.2	1.44096	0.149606	1.04504	0.956897
I	HCC44	205850	0.534504	0.592996	1.0346	0.966557
I	HCC45	-753828	-2.27488	0.0229195	1.10612	0.904064
I	HCC55	551351	0.590693	0.55473	1.01331	0.986861
I	HCC67	1.8023e+06	10.9079	1.17312e-27	1.04492	0.957013
I	HCC68	488339	6.55104	5.79493e-11	1.06579	0.938267
I	HCC69	164580	2.7246	0.00644113	1.06092	0.942575
I	HCC71	304679	6.47172	9.82016e-11	1.24854	0.800937
I	HCC72	-1.51589e+06	-1.31904	0.187164	1.02413	0.976442
I	HCC73	396846	4.29962	1.71561e-05	1.03093	0.969997
I	HCC74	405475	3.57119	0.000355855	1.02845	0.972341
I	HCC75	501757	0.877463	0.380241	1.01402	0.986177
I	HCC77	-249283	-0.567621	0.570296	1.12124	0.891867
I	HCC78	0
I	HCC79	248466	2.16189	0.0306336	1.05377	0.948974
I	HCC80	189608	2.77439	0.00553351	2.33054	0.429085
I	HCC81	226532	1.23004	0.218692	1.02344	0.977096
I	HCC82	130493	1.56201	0.118296	1.06191	0.9417
I	HCC83	182740	4.31422	1.60616e-05	1.12294	0.890521
I	HCC92	121243	1.41786	0.156241	1.06269	0.941008
I	HCC95	972949	2.84839	0.00439669	3.6557	0.273546
I	HCC96	420669	1.24018	0.214916	3.47173	0.288041
I	HCC100	644096	1.93632	0.0528365	11.5348	0.086694
I	HCC101	720834	1.94804	0.0514181	7.45483	0.134141
I	HCC104	278136	4.22883	2.35521e-05	1.05511	0.94777
I	HCC105	321984	3.66218	0.000250454	1.03542	0.965793
I	HCC108	285942	6.9249	4.43992e-12	1.24125	0.805637
I	HCC111	1.40797e+06	6.00168	1.97243e-09	1.06538	0.938632
I	HCC112	833416	2.8637	0.00418985	1.01711	0.983179
I	HCC119	439740	2.85488	0.00430785	1.02694	0.973764
I	HCC130	1.55936e+06	3.55783	0.000374431	1.04232	0.959397
I	HCC131	505271	7.45611	9.12211e-14	1.34035	0.746075
I	HCC132	-74238	-0.590486	0.554869	1.03065	0.970262
I	HCC148	1.01065e+06	10.534	6.59954e-26	1.11744	0.894905
I	HCC149	536786	2.05917	0.0394853	1.10526	0.904766
I	HCC154	85052	0.528229	0.597344	1.02226	0.978221
I	HCC155	-30952.7	-0.482952	0.629133	1.0218	0.978667
I	HCC157	292877	3.28877	0.00100727	1.0713	0.933449
I	HCC158	350482	4.0381	5.40029e-05	1.06908	0.935379
I	HCC161	3.02961e+06	6.69106	2.24973e-11	1.03298	0.968077
I	HCC164	314834	1.22587	0.220255	1.09831	0.910486
I	HCC174	113379	0.503632	0.614523	1.03985	0.961675
I	HCC176	-37826.4	-0.111116	0.911525	1.07763	0.927963
I	HCC177	3.05194e+06	5.62556	1.86351e-08	1.02678	0.973916
I	DM	0
I	CHF	0
I	COPD	0
I	CVD	-413411	-1.15075	0.249841	26.6467	0.037528
I	VD	0
I	CAD	0
I	RF	0
I	DM_CHF2	-34569.7	-0.354515	0.722955	1.90605	0.524646
I	DM_CVD2	26454.7	0.17967	0.857413	1.76276	0.567291
I	CHF_COPD2	168569	1.45974	0.144372	1.48682	0.672575
I	COPD_CVD_CAD2	546466	1.56784	0.116929	1.08266	0.923654
I	RF_CHF2	542746	2.16265	0.0305749	1.17053	0.854314
I	RF_CHF_DM2	-173254	-0.882954	0.377267	1.34005	0.74624
J	Intercept	789692	0.556042	0.578208	0
J	dum1	180171	0.470618	0.637934	1.29606	0.771567
J	dum2	518280	2.55235	0.0107296	4.67034	0.214117
J	dum3	435136	2.29151	0.0219759	11.6275	0.086003
J	dum4	391360	2.02544	0.0428755	8.38578	0.11925
J	dum5	-264448	-0.781274	0.434679	1.4086	0.709927
J	dum6	144318	0.615589	0.538194	2.25538	0.443385
J	dum7	246587	1.17296	0.24087	3.35417	0.298136
J	dum8	462494	2.31978	0.020393	4.87528	0.205116
J	dum9	458362	2.2373	0.025311	4.85568	0.205944
J	insu	189584	1.49812	0.134166	1.15422	0.866386
J	ty_dum1	1.26719e+06	14.8882	4.46046e-49	2.10133	0.475889
J	ty_dum2	797510	11.3062	2.78353e-29	1.67748	0.596134
J	no1	-590602	-0.432521	0.665381	314.313	0.00318155
J	no2	-646893	-0.473868	0.635615	290.829	0.00343845
J	no3	-236377	-0.173022	0.862641	209.339	0.00477693
J	no4	-1.05638e+06	-0.772726	0.439721	189.13	0.00528738
J	no5	-730829	-0.534746	0.59285	179.671	0.00556572
J	no6	-737945	-0.539916	0.58928	165.49	0.00604266
J	no7	3.70404e+06	2.70965	0.00675852	160.317	0.00623763
J	no8	-1.20449e+06	-0.880465	0.37865	126.778	0.00788779
J	no9	-1.07344e+06	-0.783171	0.433564	95.4776	0.0104737
J	no10	942349	0.686964	0.492138	79.5961	0.0125634
J	no11	-1.33703e+06	-0.972092	0.331052	58.3221	0.0171461
J	no12	-685820	-0.498422	0.618209	56.9081	0.0175722
J	no13	-961551	-0.699501	0.484272	56.7959	0.0176069
J	no14	3.77913e+06	2.74283	0.00611316	47.2395	0.0211687
J	no15	2.67244e+06	1.93812	0.0526653	43.3551	0.0230653
J	no16	1.95287e+06	1.41045	0.15847	34.6891	0.0288275
J	no17	-363996	-0.263113	0.792475	33.1234	0.0301901
J	no18	-1.25931e+06	-0.909998	0.362868	32.1371	0.0311167
J	no19	266924	0.192353	0.847474	30.2873	0.0330172
J	no20	1.84391e+06	1.3203	0.186797	24.4965	0.0408222
J	no21	708842	0.505529	0.61321	18.9552	0.052756
J	no22	2.06086e+06	1.46469	0.143069	18.56	0.0538794
J	no23	-56496.4	-0.0401966	0.967938	17.4684	0.0572462
J	no24	-975167	-0.68834	0.491271	13.4666	0.0742578
J	no25	-688647	-0.483091	0.629053	12.0056	0.0832948
J	no26	4.72132e+06	3.30183	0.000967351	10.9861	0.0910244
J	no27	-590863	-0.41181	0.680496	10.5103	0.0951448
J	no28	1.16854e+06	0.814459	0.415421	10.5096	0.0951515
J	no29	-332279	-0.23053	0.817689	9.49403	0.105329
J	no30	2.69499e+06	1.80605	0.0709708	7.18979	0.139086
J	no31	1.40522e+06	0.922181	0.356479	5.62653	0.177729
J	no32	499792	0.327602	0.743226	5.01417	0.199435
J	no33	3.09552e+06	1.99231	0.0463916	4.55158	0.219704
J	no34	8.89186e+06	5.48815	4.26364e-08	3.53659	0.282758
J	no35	-556742	-0.333477	0.738788	3.00471	0.332811
J	no36	1.33435e+06	0.792969	0.427834	3.0525	0.327601
J	no37	4.35858e+06	2.47404	0.0133927	2.50987	0.398427
J	no38	1.00865e+06	0.519584	0.603377	2.03207	0.49211
J	no39	1.06007e+07	5.5002	3.98404e-08	2.00301	0.49925
J	no40	0
J	HCC2	75662.3	0.214575	0.830108	1.03327	0.967805
J	HCC5	-580766	-0.423665	0.671829	1.01327	0.986899
J	HCC7	1.44397e+06	12.6107	6.52716e-36	1.35347	0.738843
J	HCC8	-400048	-1.26286	0.206699	1.10074	0.908478
J	HCC9	-159075	-0.481981	0.629841	1.07914	0.926663
J	HCC10	-98056.2	-0.712593	0.476131	1.06086	0.942628
J	HCC15	-199307	-1.04974	0.293889	1.29606	0.771566
J	HCC18	365430	2.12576	0.0335729	1.22015	0.819571
J	HCC19	152719	1.59849	0.109998	1.19573	0.836308
J	HCC21	624000	4.11748	3.89269e-05	1.1844	0.844311
J	HCC25	468446	2.23582	0.0254078	1.08095	0.925113
J	HCC26	-4135.24	-0.0126039	0.989944	1.06641	0.937723
J	HCC27	261399	1.57549	0.115208	1.11571	0.896293
J	HCC31	2.40302e+06	6.95866	3.88209e-12	1.11799	0.894466
J	HCC32	155180	0.893526	0.371619	1.08443	0.922144
J	HCC33	2.00004e+06	3.56089	0.000373063	1.18795	0.841786
J	HCC37	331921	0.823956	0.410004	1.08885	0.918401
J	HCC38	75351.6	0.353978	0.723371	1.05689	0.946173
J	HCC44	1.39693e+06	0.632359	0.527181	1.31597	0.759898
J	HCC45	4.17546e+06	3.58501	0.000340305	1.09699	0.911586
J	HCC55	0
J	HCC67	2.99833e+06	3.05015	0.00229935	1.04171	0.959964
J	HCC68	1.54563e+06	4.72032	2.4196e-06	1.09068	0.916859
J	HCC69	74850.7	0.207053	0.835977	1.0512	0.951292
J	HCC71	-41533.1	-0.415817	0.677562	1.33642	0.748269
J	HCC72	0
J	HCC73	-37483.5	-0.130525	0.896156	1.1666	0.857195
J	HCC74	847207	3.28914	0.00101197	1.09592	0.912473
J	HCC75	5.42783e+06	3.85934	0.000115137	1.06658	0.937575
J	HCC77	1.07332e+06	1.24381	0.213629	1.20365	0.830804
J	HCC78	-362805	-0.263773	0.791966	1.02013	0.980269
J	HCC79	128659	0.323274	0.746502	1.10507	0.90492
J	HCC80	582925	2.69509	0.00706072	2.331	0.429001
J	HCC81	-714032	-1.19022	0.234016	1.06547	0.938556
J	HCC82	-747797	-2.68685	0.0072371	1.1775	0.849256
J	HCC83	9538.81	0.0621805	0.950422	1.18431	0.844375
J	HCC92	-246762	-0.773082	0.439511	1.14461	0.873662
J	HCC95	3.71417e+06	3.93314	8.49905e-05	4.07519	0.245387
J	HCC96	2.02534e+06	1.86451	0.0623086	2.2247	0.449498
J	HCC100	3.6806e+06	3.77668	0.000160794	12.4311	0.0804433
J	HCC101	4.11325e+06	3.21851	0.00129689	3.07942	0.324736
J	HCC104	1.11544e+06	4.60218	4.28526e-06	1.21686	0.821785
J	HCC105	1.20958e+06	4.025	5.78263e-05	1.0864	0.92047
J	HCC108	310299	2.17953	0.0293391	1.36819	0.730891
J	HCC111	1.68837e+06	1.6556	0.097866	1.12112	0.891963
J	HCC112	648435	0.734421	0.462727	1.05026	0.952148
J	HCC119	-384518	-0.883367	0.377081	1.11943	0.893312
J	HCC130	2.70036e+06	3.30347	0.000961723	1.08007	0.925869
J	HCC131	962097	4.73955	2.20186e-06	1.50255	0.665537
J	HCC132	37265.8	0.0918597	0.926813	1.06031	0.943118
J	HCC148	979875	4.35562	1.35369e-05	1.25939	0.794035
J	HCC149	552362	1.39635	0.162673	1.13349	0.882228
J	HCC154	535867	1.03005	0.303038	1.23681	0.808533
J	HCC155	154059	0.788271	0.430576	1.11854	0.894023
J	HCC157	-591746	-0.942487	0.345989	1.06114	0.94238
J	HCC158	726290	2.20437	0.0275441	1.10428	0.905565
J	HCC161	1.30075e+06	0.674304	0.500149	1.00347	0.996545
J	HCC164	-517338	-0.45451	0.649482	1.0477	0.954471
J	HCC174	-414911	-0.426966	0.669422	1.27226	0.786006
J	HCC176	215480	0.33058	0.740976	1.25783	0.79502
J	HCC177	105802	0.0943868	0.924806	1.0161	0.984153
J	DM	0
J	CHF	0
J	COPD	0
J	CVD	-3.62929e+06	-3.49226	0.000483134	21.2419	0.0470769
J	VD	0
J	CAD	0
J	RF	0
J	DM_CHF2	-289310	-0.858265	0.390788	1.9367	0.516343
J	DM_CVD2	-545543	-0.989937	0.322253	1.95662	0.511087
J	CHF_COPD2	-98063.5	-0.240556	0.809909	1.64632	0.607414
J	COPD_CVD_CAD2	58220.9	0.0389901	0.9689	1.20232	0.831728
J	RF_CHF2	-786192	-1.02454	0.305631	1.42686	0.700838
J	RF_CHF_DM2	708403	1.39083	0.16434	1.60206	0.624195
K	Intercept	269130	0.143125	0.886201	0
K	dum1	439358	1.43613	0.151066	1.9719	0.507126
K	dum2	240198	0.993836	0.320381	4.14356	0.241338
K	dum3	336935	1.5008	0.133509	7.08963	0.141051
K	dum4	401101	1.81198	0.0700865	9.31015	0.10741
K	dum5	427658	1.37978	0.167754	1.96742	0.50828
K	dum6	655773	2.52359	0.011666	2.32307	0.430465
K	dum7	638770	2.57933	0.00994515	3.23987	0.308654
K	dum8	571817	2.52362	0.011665	6.33846	0.157767
K	dum9	471234	2.08425	0.0372193	7.41515	0.134859
K	insu	130071	1.26971	0.204284	1.18602	0.843159
K	ty_dum1	1.02004e+06	9.58829	1.77685e-21	2.53526	0.394436
K	ty_dum2	768993	8.23322	2.6574e-16	2.14094	0.467084
K	no1	-255175	-0.139567	0.889011	523.416	0.00191053
K	no2	-383974	-0.209842	0.833805	451.789	0.00221342
K	no3	-310310	-0.169618	0.865322	342.683	0.00291815
K	no4	742945	0.405494	0.685142	295.948	0.00337898
K	no5	2.13742e+06	1.16517	0.244039	178.685	0.00559644
K	no6	240645	0.131197	0.895628	122.451	0.00816653
K	no7	352683	0.191936	0.847805	117.122	0.00853814
K	no8	-499951	-0.27206	0.785594	105.533	0.00947567
K	no9	-177713	-0.0965312	0.923105	92.209	0.0108449
K	no10	-302353	-0.164505	0.869344	84.0398	0.0118991
K	no11	473590	0.257625	0.796714	72.1921	0.0138519
K	no12	-940699	-0.510218	0.609935	67.612	0.0147903
K	no13	2.55893e+06	1.38731	0.165447	58.6103	0.0170618
K	no14	-488266	-0.264395	0.791493	49.6153	0.0201551
K	no15	-423645	-0.229297	0.818653	47.6219	0.0209988
K	no16	5472.21	0.00295634	0.997641	39.5857	0.0252617
K	no17	-678809	-0.365342	0.714882	32.6102	0.0306653
K	no18	6.31273e+06	3.39145	0.000703984	29.5887	0.0337967
K	no19	876763	0.469285	0.638899	24.5248	0.0407751
K	no20	1.72473e+06	0.923281	0.355933	23.4594	0.0426268
K	no21	4.634e+06	2.47139	0.0135124	23.6359	0.0423085
K	no22	1.4716e+06	0.786614	0.431568	22.4663	0.0445111
K	no23	1.74335e+06	0.929908	0.352491	21.4936	0.0465254
K	no24	380819	0.201574	0.840263	17.4833	0.0571975
K	no25	-449746	-0.238459	0.811541	17.4247	0.0573897
K	no26	245408	0.129947	0.896617	16.3836	0.0610365
K	no27	-898406	-0.474015	0.635523	15.4063	0.0649086
K	no28	-766724	-0.404345	0.685987	14.3239	0.0698133
K	no29	-286401	-0.150083	0.880709	12.2826	0.0814158
K	no30	3.68005e+06	1.91016	0.056205	10.2494	0.0975669
K	no31	1.19984e+06	0.61841	0.536351	9.24289	0.108191
K	no32	-715718	-0.366952	0.71368	8.17565	0.122314
K	no33	-248538	-0.126991	0.898956	8.23179	0.12148
K	no34	5.21725e+06	2.63775	0.0083877	8.4076	0.11894
K	no35	96508.3	0.0493727	0.960625	8.21129	0.121783
K	no36	2.45758e+06	1.24582	0.212923	7.17046	0.139461
K	no37	-707099	-0.357004	0.721113	7.22867	0.138338
K	no38	1.10538e+06	0.552401	0.580714	6.15051	0.162588
K	no39	7.18048e+06	3.58385	0.000343804	6.16605	0.162178
K	no40	9.43848e+06	4.46672	8.22741e-06	4.11762	0.242859
K	no41	4.47365e+06	2.11835	0.034225	4.11291	0.243137
K	no42	1.16128e+06	0.518132	0.604403	3.08929	0.323699
K	no43	-1.60568e+06	-0.699336	0.484395	3.24198	0.308454
K	no44	3.49253e+06	1.3604	0.173803	2.02731	0.493265
K	no45	3.45711e+06	1.3441	0.179016	2.03486	0.491434
K	no46	0
K	HCC2	239526	0.62434	0.532451	1.03413	0.966997
K	HCC5	848792	0.917904	0.358741	1.05107	0.951411
K	HCC7	626191	3.76035	0.000172821	1.33552	0.748773
K	HCC8	400626	1.78726	0.0739942	1.10294	0.906666
K	HCC9	256182	0.692129	0.488909	1.08711	0.919871
K	HCC10	163926	1.09862	0.272018	1.11516	0.896731
K	HCC15	104285	0.643281	0.520089	1.33801	0.747376
K	HCC18	47427.7	0.283246	0.777007	1.17084	0.854086
K	HCC19	151656	1.31707	0.187913	1.27548	0.784018
K	HCC21	742319	3.61696	0.000302846	1.14594	0.872647
K	HCC25	120383	0.589068	0.555859	1.06336	0.940415
K	HCC26	605277	2.43721	0.0148573	1.09908	0.909848
K	HCC27	-12427.1	-0.0773929	0.938316	1.09839	0.910427
K	HCC31	-172475	-0.618067	0.536576	1.24893	0.800687
K	HCC32	-306457	-2.3574	0.0184656	1.15913	0.862713
K	HCC33	-464412	-0.498104	0.618446	1.06854	0.935855
K	HCC37	1.08449e+06	3.53735	0.00041011	1.25505	0.796778
K	HCC38	224207	0.942345	0.34609	1.14263	0.875173
K	HCC44	3.8076e+06	2.09774	0.0360092	1.01338	0.986801
K	HCC45	-993482	-1.07482	0.28254	1.0502	0.952197
K	HCC55	0
K	HCC67	623928	1.19228	0.233243	1.17449	0.851434
K	HCC68	-81993.5	-0.270458	0.786826	1.08949	0.917857
K	HCC69	-231567	-0.667727	0.504358	1.09979	0.909265
K	HCC71	244697	2.42858	0.0152148	1.41774	0.70535
K	HCC72	0
K	HCC73	296813	1.14075	0.25406	1.08577	0.921004
K	HCC74	997000	4.50849	6.77191e-06	1.18804	0.841725
K	HCC75	151567	0.253778	0.799684	1.0941	0.913995
K	HCC77	72688.6	0.066627	0.946883	1.46304	0.683509
K	HCC78	0
K	HCC79	129107	0.48717	0.626172	1.1473	0.871608
K	HCC80	515715	3.23143	0.00124467	2.20132	0.454274
K	HCC81	-186590	-0.347353	0.72835	1.06144	0.94212
K	HCC82	-24502	-0.112478	0.910452	1.15285	0.867413
K	HCC83	-2614.82	-0.0234201	0.981317	1.21113	0.825674
K	HCC92	285348	1.3475	0.177919	1.12869	0.885987
K	HCC95	-1.05196e+06	-1.26401	0.206321	4.44601	0.224921
K	HCC96	-655139	-0.874678	0.381817	2.2349	0.447447
K	HCC100	57622.2	0.0735824	0.941347	9.65279	0.103597
K	HCC101	-569893	-0.59665	0.550785	5.30188	0.188612
K	HCC104	740052	4.47499	7.91742e-06	1.24898	0.800656
K	HCC105	1.40156e+06	4.84928	1.30034e-06	1.11542	0.896521
K	HCC108	233708	1.91205	0.0559621	1.36844	0.73076
K	HCC111	746100	2.03319	0.0421188	1.1907	0.839839
K	HCC112	2.23793e+06	3.42359	0.000626053	1.04917	0.953138
K	HCC119	892836	2.72014	0.0065619	1.11513	0.89676
K	HCC130	1.59085e+06	3.539	0.000407566	1.48101	0.675214
K	HCC131	391766	2.98887	0.00282218	1.54002	0.649343
K	HCC132	266794	1.02496	0.305464	1.08667	0.920241
K	HCC148	1.84495e+06	9.41828	8.68528e-21	1.27626	0.783539
K	HCC149	730566	1.3086	0.190766	1.05126	0.951237
K	HCC154	-184426	-0.417154	0.676595	1.13588	0.880373
K	HCC155	-202433	-0.778433	0.436373	1.04435	0.957538
K	HCC157	-224857	-0.382368	0.702215	1.06072	0.94276
K	HCC158	336576	1.05995	0.289251	1.10436	0.905503
K	HCC161	-58628.6	-0.0611126	0.951273	1.13131	0.883932
K	HCC164	1.32208e+06	1.93266	0.0533694	2.14966	0.465191
K	HCC174	1.11986e+06	2.16852	0.0301949	1.22508	0.816272
K	HCC176	-1.1285e+06	-1.97971	0.0478243	1.69062	0.591499
K	HCC177	2.84705e+06	4.09214	4.38344e-05	1.1885	0.841394
K	DM	0
K	CHF	0
K	COPD	0
K	CVD	914272	1.07332	0.283214	21.002	0.0476146
K	VD	0
K	CAD	0
K	RF	0
K	DM_CHF2	-361001	-1.19508	0.232149	1.54483	0.647319
K	DM_CVD2	-1.26025e+06	-2.65526	0.0079654	1.71929	0.581636
K	CHF_COPD2	-473450	-1.63	0.103204	1.67806	0.595925
K	COPD_CVD_CAD2	2.47817e+06	2.6324	0.00852069	1.36132	0.734583
K	RF_CHF2	46600.3	0.13919	0.889309	1.63068	0.61324
K	RF_CHF_DM2	-359188	-0.94418	0.345151	1.49796	0.667577
L	Intercept	-854264	-0.294117	0.768678	0
L	dum1	-225969	-0.630088	0.52866	2.51395	0.39778
L	dum2	208239	0.659526	0.509582	4.44808	0.224816
L	dum3	524022	1.76656	0.0773496	9.45127	0.105806
L	dum4	573715	1.96013	0.0500245	14.7044	0.0680069
L	dum5	-7737.28	-0.0231094	0.981564	3.25321	0.307389
L	dum6	125096	0.271684	0.785874	1.68192	0.594559
L	dum7	535524	1.55841	0.119186	3.37025	0.296714
L	dum8	395968	1.30801	0.190918	8.94635	0.111777
L	dum9	364177	1.22218	0.221684	14.0272	0.0712899
L	insu	-367987	-3.06296	0.00220081	1.11008	0.900834
L	ty_dum1	1.19607e+06	9.93607	4.27458e-23	2.64407	0.378204
L	ty_dum2	923293	8.6769	5.10598e-18	2.37011	0.421921
L	no1	772934	0.27502	0.78331	1006.6	0.000993438
L	no2	543003	0.193202	0.846807	765.149	0.00130693
L	no3	2.89016e+06	1.02734	0.304301	439.644	0.00227457
L	no4	1.44361e+06	0.513136	0.607874	338.587	0.00295345
L	no5	1.11905e+06	0.397451	0.691048	257.495	0.00388357
L	no6	1.1588e+06	0.411586	0.680657	245.211	0.00407812
L	no7	-99238	-0.0352849	0.971854	241.861	0.0041346
L	no8	764319	0.271407	0.786087	233.954	0.00427434
L	no9	1.53971e+06	0.546901	0.584466	230.024	0.00434737
L	no10	743195	0.264175	0.791654	208.729	0.0047909
L	no11	1.3909e+06	0.494079	0.621268	199.416	0.00501463
L	no12	917283	0.325728	0.744641	182.203	0.00548838
L	no13	1.43905e+06	0.510683	0.609591	154.23	0.00648384
L	no14	2.57375e+06	0.912591	0.361492	144.685	0.00691154
L	no15	1.78202e+06	0.631634	0.527649	115.167	0.00868306
L	no16	532216	0.188603	0.85041	111.243	0.00898931
L	no17	812465	0.288077	0.773297	110.126	0.00908054
L	no18	2.23847e+06	0.793208	0.427686	100.303	0.00996983
L	no19	3.886e+06	1.3747	0.169273	76.5293	0.0130669
L	no20	389758	0.137843	0.890369	74.5508	0.0134137
L	no21	714035	0.252158	0.800927	64.6282	0.0154731
L	no22	5.13713e+06	1.81259	0.0699427	57.6093	0.0173583
L	no23	684989	0.241712	0.809011	56.58	0.0176741
L	no24	1.1738e+06	0.414225	0.678724	53.5117	0.0186875
L	no25	317425	0.111717	0.911051	46.6077	0.0214557
L	no26	3.09903e+06	1.08843	0.276448	38.5297	0.025954
L	no27	1.37013e+06	0.480369	0.630982	35.5461	0.0281325
L	no28	666984	0.23382	0.815132	33.4728	0.029875
L	no29	3.26284e+06	1.14311	0.253037	31.4305	0.0318163
L	no30	1.2338e+07	4.32145	1.57372e-05	31.4459	0.0318007
L	no31	3.33889e+06	1.1687	0.242569	30.4421	0.0328493
L	no32	3.21982e+06	1.12696	0.259804	29.4004	0.0340131
L	no33	3.5449e+06	1.23924	0.215304	29.4715	0.033931
L	no34	1.51314e+06	0.529478	0.596493	29.4149	0.0339964
L	no35	5.59576e+06	1.9561	0.0504971	28.4257	0.0351795
L	no36	1.90407e+06	0.665775	0.505579	26.3146	0.0380017
L	no37	5.60097e+06	1.95377	0.0507727	25.3867	0.0393907
L	no38	1.08065e+06	0.376584	0.706495	24.381	0.0410156
L	no39	3.51298e+06	1.21816	0.223209	19.2856	0.0518522
L	no40	1.16704e+06	0.404365	0.685958	19.3157	0.0517713
L	no41	4.11445e+06	1.42616	0.15387	19.3006	0.0518117
L	no42	1.00516e+06	0.347841	0.727971	18.291	0.0546717
L	no43	-225887	-0.0780726	0.937773	17.2605	0.0579357
L	no44	2.37773e+06	0.820823	0.411778	17.302	0.0577966
L	no45	5.10671e+06	1.76352	0.0778606	17.2898	0.0578376
L	no46	6.37449e+06	2.1957	0.0281492	15.2109	0.0657422
L	no47	1.28702e+07	4.43073	9.54957e-06	15.2276	0.0656704
L	no48	1.27272e+06	0.436902	0.662197	14.2231	0.0703084
L	no49	4.41426e+06	1.51332	0.130247	14.2609	0.0701218
L	no50	896299	0.304056	0.761095	11.2085	0.0892176
L	no51	-101145	-0.0341615	0.972749	10.1783	0.0982486
L	no52	2.28216e+06	0.766189	0.443592	9.15786	0.109196
L	no53	372996	0.12427	0.901106	8.13817	0.122878
L	no54	1.33761e+07	4.40531	1.07368e-05	7.13959	0.140064
L	no55	8.94449e+06	2.94765	0.00321371	7.13069	0.140239
L	no56	4.0736e+06	1.34253	0.179472	7.12983	0.140256
L	no57	2.91387e+06	0.928607	0.353128	5.08498	0.196657
L	no58	7.07159e+06	2.246	0.0247383	5.11951	0.195331
L	no59	710883	0.22613	0.821108	5.10381	0.195932
L	no60	1.35084e+06	0.432302	0.665536	5.04247	0.198315
L	no61	2.16515e+06	0.668941	0.503557	4.05827	0.246411
L	no62	4.45714e+06	1.29915	0.193941	3.04028	0.328918
L	no63	6.73815e+06	1.96391	0.0495842	3.04057	0.328885
L	no64	2.96266e+06	0.864774	0.387196	3.03162	0.329856
L	no65	1.26894e+06	0.369199	0.711992	3.05125	0.327735
L	no66	2.08587e+06	0.526137	0.598812	2.03017	0.49257
L	no67	4.14944e+06	1.04835	0.294516	2.02357	0.494177
L	no68	3.47548e+06	0.875483	0.381345	2.03558	0.491261
L	no69	2.67335e+06	0.669765	0.503032	2.05788	0.485938
L	no70	466022	0.117813	0.90622	2.02108	0.494786
L	no71	0
L	HCC2	571155	0.839283	0.401342	1.01443	0.985775
L	HCC5	6.9471e+06	9.14583	7.82812e-20	1.1155	0.896461
L	HCC7	621229	2.52546	0.0115787	1.20505	0.829844
L	HCC8	-571062	-2.02466	0.0429438	1.05173	0.950813
L	HCC9	356976	0.960271	0.336955	1.04376	0.958078
L	HCC10	-303645	-2.18935	0.0286076	1.13842	0.878407
L	HCC15	80223.7	0.56342	0.573169	1.73955	0.574861
L	HCC18	229346	1.48672	0.137138	1.27698	0.783098
L	HCC19	120477	1.10457	0.269387	1.30558	0.765942
L	HCC21	1.00676e+06	6.07453	1.31558e-09	1.15922	0.862647
L	HCC25	-103283	-0.496099	0.619842	1.04858	0.953675
L	HCC26	-138187	-0.278371	0.780737	1.04523	0.956727
L	HCC27	-76129.7	-0.368719	0.71235	1.0572	0.945892
L	HCC31	346657	1.56767	0.117009	1.05776	0.945397
L	HCC32	-99285.1	-0.675003	0.499698	1.08336	0.923051
L	HCC33	390727	0.450441	0.652408	1.55146	0.644554
L	HCC37	1.2215e+06	2.47849	0.0132198	1.09233	0.915476
L	HCC38	47383	0.16411	0.86965	1.03949	0.962012
L	HCC44	125859	0.0773955	0.938311	1.02442	0.976165
L	HCC45	-399555	-0.31568	0.752256	1.03399	0.967128
L	HCC55	-1.61694e+06	-0.577526	0.563605	1.01251	0.987649
L	HCC67	-577554	-1.28273	0.199633	1.09287	0.915023
L	HCC68	656041	2.01229	0.0442316	1.13849	0.878359
L	HCC69	391783	1.44891	0.147412	1.07612	0.929262
L	HCC71	320558	2.43704	0.0148353	1.28595	0.777635
L	HCC72	668962	0.336083	0.73682	1.02336	0.977176
L	HCC73	11512.6	0.0479438	0.961763	1.08445	0.922122
L	HCC74	1.00563e+06	3.95168	7.84484e-05	1.08192	0.924285
L	HCC75	-1.00181e+06	-1.43398	0.151626	1.13181	0.883543
L	HCC77	513802	0.672703	0.501161	1.05283	0.949823
L	HCC78	-1.94986e+06	-1.62288	0.104664	1.67608	0.596632
L	HCC79	1.05207e+06	4.9541	7.45492e-07	1.16757	0.856477
L	HCC80	103745	0.52209	0.601626	3.73829	0.267502
L	HCC81	881532	2.18111	0.0292122	1.0678	0.936505
L	HCC82	111400	0.520223	0.602926	1.10378	0.905976
L	HCC83	294760	2.3823	0.0172343	1.19153	0.839259
L	HCC92	177980	0.90184	0.367176	1.12562	0.888396
L	HCC95	-211899	-0.226054	0.821167	4.62479	0.216226
L	HCC96	-223665	-0.190051	0.849275	3.56752	0.280307
L	HCC100	-79261.7	-0.0786468	0.937316	18.6015	0.0537591
L	HCC101	278088	0.198684	0.842516	2.27457	0.439644
L	HCC104	521807	2.91656	0.00355154	1.14943	0.869994
L	HCC105	602094	2.34826	0.0188917	1.05751	0.945622
L	HCC108	201460	1.55622	0.119705	1.41119	0.708623
L	HCC111	1.28255e+06	3.82009	0.000134679	1.10798	0.902543
L	HCC112	-1.15541e+06	-1.6726	0.0944554	1.04526	0.956703
L	HCC119	520037	2.06553	0.0389131	1.12173	0.891478
L	HCC130	1.00394e+06	4.67022	3.07082e-06	1.33553	0.748766
L	HCC131	643066	5.35523	8.84525e-08	1.52663	0.655039
L	HCC132	399197	1.48853	0.136662	1.11226	0.89907
L	HCC148	2.03731e+06	11.8493	4.71978e-32	1.24758	0.801549
L	HCC149	-174746	-0.152061	0.879144	1.0227	0.977802
L	HCC154	513186	0.902452	0.366851	1.04037	0.961196
L	HCC155	206108	0.637636	0.523733	1.02702	0.973696
L	HCC157	-188637	-0.309998	0.756572	1.04883	0.95344
L	HCC158	458389	1.62537	0.104133	1.09126	0.916374
L	HCC161	-2.82375e+06	-1.73223	0.0832821	1.0294	0.97144
L	HCC164	499976	0.827145	0.408186	1.12865	0.886014
L	HCC174	285076	0.347811	0.727994	1.03952	0.961978
L	HCC176	233586	0.73334	0.463378	1.16329	0.859633
L	HCC177	-2.85543e+06	-1.44034	0.149821	1.01515	0.985076
L	DM	0
L	CHF	0
L	COPD	0
L	CVD	451861	0.433605	0.66459	27.8528	0.0359031
L	VD	0
L	CAD	0
L	RF	0
L	DM_CHF2	712712	2.82392	0.00475876	2.77625	0.360198
L	DM_CVD2	633701	1.5407	0.123439	2.46883	0.40505
L	CHF_COPD2	-632467	-2.3059	0.0211485	1.70092	0.587917
L	COPD_CVD_CAD2	1.04187e+06	0.92143	0.356861	1.15492	0.865863
L	RF_CHF2	-276132	-0.739447	0.459663	1.56387	0.63944
L	RF_CHF_DM2	-137903	-0.419571	0.674813	2.08496	0.479625
M	Intercept	1.63808e+06	0.840218	0.400976	0
M	dum1	0
M	dum2	0
M	dum3	0
M	dum4	0
M	dum5	-555272	-1.38063	0.167685	2.28285	0.438049
M	dum6	-694294	-1.9875	0.0471239	1.50068	0.666364
M	dum7	-410020	-1.66403	0.096403	1.82597	0.547655
M	dum8	-211840	-1.39582	0.163061	1.31482	0.760561
M	dum9	0
M	insu	319123	1.45328	0.146443	1.18513	0.843788
M	ty_dum1	1.44118e+06	5.15553	3.0166e-07	7.27546	0.137448
M	ty_dum2	1.26277e+06	4.54396	6.15541e-06	7.26397	0.137666
M	no1	-2.19476e+06	-1.23401	0.217472	196.194	0.00509699
M	no2	-415157	-0.233048	0.815769	171.883	0.00581791
M	no3	-334494	-0.187813	0.851059	152.217	0.00656955
M	no4	-1.27778e+06	-0.719855	0.471773	102.322	0.00977309
M	no5	-1.7465e+06	-0.977598	0.328496	74.8488	0.0133603
M	no6	-1.3456e+06	-0.75466	0.450621	71.8538	0.0139171
M	no7	-710444	-0.396085	0.692122	51.1801	0.0195388
M	no8	4.26699e+06	2.35271	0.0188195	26.2557	0.038087
M	no9	-862632	-0.480414	0.631032	25.7357	0.0388566
M	no10	-366285	-0.200811	0.840885	24.4757	0.0408569
M	no11	-1.53331e+06	-0.846192	0.397637	21.0595	0.0474845
M	no12	306156	0.167449	0.867049	19.3311	0.0517302
M	no13	-896209	-0.491253	0.623349	19.2461	0.0519585
M	no14	-398691	-0.216545	0.828605	15.3002	0.0653587
M	no15	-1.04291e+06	-0.568045	0.570125	14.1398	0.0707223
M	no16	-417231	-0.223073	0.823522	10.1952	0.0980853
M	no17	-785658	-0.42167	0.673352	10.1171	0.0988424
M	no18	383446	0.205033	0.837586	9.06827	0.110275
M	no19	-757135	-0.403811	0.686433	9.11491	0.10971
M	no20	4.95391e+06	2.58729	0.00980562	8.32442	0.120128
M	no21	-1.5963e+06	-0.845401	0.398078	8.09565	0.123523
M	no22	1.40089e+06	0.711459	0.476956	6.29924	0.158749
M	no23	2.68553e+06	1.36167	0.173592	6.31966	0.158236
M	no24	-71557.1	-0.0348869	0.972177	4.10834	0.243407
M	no25	-573317	-0.279048	0.780262	4.12207	0.242596
M	no26	-493007	-0.228792	0.819075	3.02551	0.330523
M	no27	3.34972e+06	1.50778	0.13191	3.21599	0.310947
M	no28	-2.22136e+06	-1.02359	0.306261	3.06871	0.325869
M	no29	0
M	HCC2	136664	0.184706	0.853495	1.06643	0.937712
M	HCC5	4.32751e+06	2.4073	0.0162412	1.05374	0.948998
M	HCC7	777134	3.19095	0.00145976	1.6225	0.616332
M	HCC8	-130234	-0.34891	0.727226	1.15554	0.865394
M	HCC9	-1.54322e+06	-1.47908	0.139417	1.06307	0.940672
M	HCC10	-288894	-1.54155	0.123481	1.12193	0.89132
M	HCC15	546047	1.58911	0.112333	1.52372	0.656289
M	HCC18	-73988.8	-0.261222	0.793972	1.30008	0.769186
M	HCC19	133502	0.785464	0.432357	1.23023	0.812858
M	HCC21	1.05568e+06	3.65729	0.000267428	1.25087	0.799444
M	HCC25	130334	0.36417	0.715804	1.14205	0.875621
M	HCC26	510321	0.895467	0.370741	1.05075	0.951698
M	HCC27	-769207	-1.69662	0.0900626	1.25358	0.797717
M	HCC31	-1.0954e+06	-2.32927	0.020032	1.2789	0.781922
M	HCC32	136338	0.533944	0.593493	1.17206	0.853195
M	HCC33	495171	0.480397	0.631045	1.03752	0.963839
M	HCC37	0
M	HCC38	-221904	-0.445836	0.655807	1.11814	0.89434
M	HCC44	0
M	HCC45	0
M	HCC55	0
M	HCC67	489561	0.507035	0.612236	2.11683	0.472404
M	HCC68	727629	1.04458	0.296453	1.10175	0.90765
M	HCC69	1.01421e+06	1.42838	0.153479	1.14478	0.873527
M	HCC71	214422	0.776567	0.437587	1.41519	0.706617
M	HCC72	0
M	HCC73	956106	1.40022	0.161739	1.65784	0.603195
M	HCC74	425870	0.807479	0.419572	1.34397	0.744062
M	HCC75	0
M	HCC77	-3.67421e+06	-1.62089	0.105339	1.67549	0.596841
M	HCC78	0
M	HCC79	-825118	-1.22705	0.220076	1.17238	0.852964
M	HCC80	91132.9	0.284679	0.775946	2.14016	0.467255
M	HCC81	2.28767e+06	2.3803	0.0174747	1.20163	0.832203
M	HCC82	676243	2.33116	0.0199318	1.26337	0.791532
M	HCC83	102579	0.460728	0.645088	1.21836	0.820774
M	HCC92	129565	0.347797	0.728061	1.10774	0.90274
M	HCC95	-55978.7	-0.0397466	0.968303	3.86391	0.258805
M	HCC96	-1.23223e+06	-0.60184	0.54741	4.09363	0.244282
M	HCC100	-865787	-0.523708	0.600591	14.0731	0.0710574
M	HCC101	-2.03123e+06	-0.987187	0.323776	4.13433	0.241877
M	HCC104	-370098	-0.901037	0.367773	1.13522	0.880885
M	HCC105	1.90355e+06	3.6892	0.000236402	1.11681	0.895405
M	HCC108	148619	0.811732	0.417128	1.26185	0.792489
M	HCC111	-207034	-0.210692	0.833168	1.56878	0.637437
M	HCC112	558060	0.593219	0.553161	1.15127	0.868603
M	HCC119	-210757	-0.232883	0.815897	1.06546	0.938565
M	HCC130	237443	0.247617	0.804479	1.1962	0.835983
M	HCC131	204225	0.848202	0.396517	1.40856	0.709944
M	HCC132	-667155	-1.09564	0.273486	1.08057	0.925437
M	HCC148	-860026	-1.63165	0.10305	1.78194	0.561185
M	HCC149	0
[truncated: 818 more rows]

## Sheet: HHS-HCC
MDC	Variable	Estimate	tValue	Probt	VarianceInflation	Tolerance
B	Intercept	2.35535e+07	5.54863	2.94708e-08	0
B	dum1	890026	2.06148	0.0392811	1.77167	0.564438
B	dum2	469223	1.55955	0.118896	2.30054	0.43468
B	dum3	536743	2.10505	0.0353096	5.64182	0.177248
B	dum4	494472	1.93314	0.0532452	7.5818	0.131895
B	dum5	308134	0.762881	0.445551	2.1501	0.465095
B	dum6	63256.7	0.224096	0.822687	2.18787	0.457065
B	dum7	485490	1.67412	0.0941351	2.50104	0.399834
B	dum8	436509	1.69888	0.0893705	5.39614	0.185318
B	dum9	223613	0.860619	0.389467	6.94631	0.143961
B	insu	-270851	-1.86761	0.0618431	1.09681	0.911731
B	ty_dum1	1.80111e+06	13.7711	8.73754e-43	2.22638	0.44916
B	ty_dum2	871650	7.7125	1.34241e-14	1.97547	0.506209
B	no1	-2.18267e+07	-5.14838	2.67367e-07	1336.26	0.000748359
B	no2	-2.41909e+07	-5.70616	1.18594e-08	1221.23	0.000818849
B	no3	-2.39582e+07	-5.64718	1.67219e-08	419.391	0.00238441
B	no4	-2.38383e+07	-5.61834	1.97579e-08	374.557	0.00266982
B	no5	-1.84203e+07	-4.34054	1.43425e-05	368.115	0.00271654
B	no6	-2.09874e+07	-4.94564	7.7037e-07	325.518	0.00307203
B	no7	-2.39348e+07	-5.6379	1.76455e-08	299.088	0.0033435
B	no8	-2.203e+07	-5.18836	2.16009e-07	273.302	0.00365896
B	no9	-2.38792e+07	-5.62411	1.91101e-08	252.088	0.00396687
B	no10	-2.32139e+07	-5.46478	4.73789e-08	229.091	0.00436509
B	no11	-2.35763e+07	-5.55079	2.91095e-08	216.403	0.00462101
B	no12	-2.3343e+07	-5.49656	3.96086e-08	201.742	0.00495682
B	no13	-1.91879e+07	-4.51423	6.42208e-06	198.184	0.00504581
B	no14	-2.36712e+07	-5.57009	2.60702e-08	194.195	0.00514946
B	no15	-2.29832e+07	-5.40455	6.63548e-08	194.458	0.00514251
B	no16	-2.34949e+07	-5.52953	3.28554e-08	191.197	0.00523022
B	no17	-2.27485e+07	-5.35406	8.7765e-08	186.29	0.00536797
B	no18	-2.41044e+07	-5.67276	1.44133e-08	182.399	0.00548247
B	no19	-2.45594e+07	-5.76755	8.26396e-09	175.299	0.00570454
B	no20	-2.35893e+07	-5.55007	2.92306e-08	174.647	0.00572584
B	no21	-2.34441e+07	-5.51578	3.55243e-08	165.81	0.00603101
B	no22	-2.41387e+07	-5.67864	1.39275e-08	156.98	0.00637024
B	no23	-1.841e+07	-4.33027	1.50272e-05	154.072	0.00649046
B	no24	-2.36599e+07	-5.56034	2.75657e-08	125.607	0.00796131
B	no25	-2.31806e+07	-5.44669	5.24407e-08	121.678	0.00821843
B	no26	-2.30421e+07	-5.41289	6.33449e-08	114.766	0.00871342
B	no27	-1.47356e+07	-3.46166	0.000538937	110.774	0.00902737
B	no28	-2.25772e+07	-5.30458	1.15165e-07	109.745	0.00911206
B	no29	-2.15121e+07	-5.05039	4.48122e-07	103.923	0.0096225
B	no30	-2.38666e+07	-5.60309	2.1573e-08	97.9248	0.0102119
B	no31	-2.03917e+07	-4.78288	1.75091e-06	98.1057	0.0101931
B	no32	-2.2447e+07	-5.27046	1.38706e-07	95.9	0.0104275
B	no33	-2.38043e+07	-5.58641	2.37432e-08	92.9879	0.0107541
B	no34	-2.17568e+07	-5.102	3.41804e-07	82.0777	0.0121836
B	no35	-2.10826e+07	-4.9431	7.80446e-07	79.0847	0.0126447
B	no36	-1.89476e+07	-4.44095	9.04517e-06	77.1252	0.0129659
B	no37	-2.27805e+07	-5.34029	9.46831e-08	76.0898	0.0131424
B	no38	-2.43714e+07	-5.692	1.28836e-08	63.4464	0.0157613
B	no39	-2.27526e+07	-5.32518	1.0288e-07	60.138	0.0166284
B	no40	-2.30258e+07	-5.38859	7.25059e-08	59.1356	0.0169103
B	no41	-9.81921e+06	-2.29594	0.0216986	56.1896	0.0177969
B	no42	-1.63843e+07	-3.82998	0.000128881	53.1676	0.0188085
B	no43	-1.89338e+07	-4.42273	9.84143e-06	51.2059	0.019529
B	no44	-2.36437e+07	-5.52757	3.32236e-08	51.1196	0.019562
B	no45	-2.07632e+07	-4.82153	1.44407e-06	47.6862	0.0209704
B	no46	-1.88328e+07	-4.39426	1.12213e-05	45.1861	0.0221307
B	no47	-2.3882e+07	-5.57062	2.59923e-08	44.1914	0.0226288
B	no48	-2.44173e+07	-5.69428	1.27126e-08	43.1857	0.0231558
B	no49	-2.30333e+07	-5.36983	8.04469e-08	42.188	0.0237034
B	no50	-1.8052e+07	-4.20743	2.60378e-05	42.2101	0.023691
B	no51	-2.51554e+07	-5.86013	4.76027e-09	41.225	0.0242571
B	no52	-1.19908e+07	-2.79402	0.00521489	40.1782	0.0248891
B	no53	-1.32377e+07	-3.08272	0.00205637	39.1989	0.0255109
B	no54	-1.98587e+07	-4.62513	3.78719e-06	38.1618	0.0262042
B	no55	-2.21355e+07	-5.15154	2.62919e-07	37.1892	0.0268895
B	no56	-1.86963e+07	-4.3466	1.3953e-05	35.2029	0.0284067
B	no57	-2.24574e+07	-5.22333	1.79011e-07	34.1403	0.0292909
B	no58	-2.46125e+07	-5.71504	1.12583e-08	32.184	0.0310713
B	no59	-2.38529e+07	-5.53917	3.11038e-08	32.1783	0.0310768
B	no60	-2.33035e+07	-5.40984	6.4428e-08	31.1632	0.0320891
B	no61	-2.01932e+07	-4.68195	2.87617e-06	29.1635	0.0342895
B	no62	-2.31547e+07	-5.35755	8.60937e-08	26.1534	0.0382359
B	no63	-2.24795e+07	-5.20363	1.99025e-07	26.1304	0.0382697
B	no64	-1.92108e+07	-4.44165	9.01603e-06	25.1476	0.0397653
B	no65	-1.57477e+07	-3.63846	0.000275552	24.1353	0.0414331
B	no66	-2.11206e+07	-4.87664	1.0945e-06	24.1671	0.0413786
B	no67	-2.21394e+07	-5.10357	3.38973e-07	22.1414	0.0451642
B	no68	-2.29382e+07	-5.28993	1.24758e-07	22.1228	0.0452023
B	no69	-2.19444e+07	-5.05101	4.46654e-07	21.1525	0.0472758
B	no70	-1.45866e+07	-3.3503	0.00081001	19.1221	0.0522955
B	no71	-2.30876e+07	-5.29516	1.21248e-07	18.1137	0.0552068
B	no72	-1.48755e+07	-3.40645	0.00066054	17.1026	0.0584708
B	no73	-2.5188e+07	-5.75829	8.72874e-09	17.1601	0.0582747
B	no74	-1.31291e+07	-3.00411	0.0026697	17.1299	0.0583775
B	no75	-2.27289e+07	-5.1929	2.10809e-07	16.1089	0.0620776
B	no76	-2.46972e+07	-5.63076	1.83901e-08	15.0996	0.0662268
B	no77	-2.34682e+07	-5.34334	9.31088e-08	15.1405	0.0660482
B	no78	-1.85647e+07	-4.21939	2.46967e-05	14.1103	0.0708701
B	no79	-2.45255e+07	-5.57829	2.48752e-08	14.0895	0.0709749
B	no80	-2.38995e+07	-5.41784	6.16191e-08	13.0937	0.0763727
B	no81	-1.45352e+07	-3.29685	0.000980932	13.0792	0.0764574
B	no82	-2.45552e+07	-5.5662	2.66574e-08	13.095	0.0763649
B	no83	-1.58607e+07	-3.58257	0.000341728	12.0905	0.0827094
B	no84	-2.32394e+07	-5.25256	1.52853e-07	12.0752	0.0828141
B	no85	-1.41375e+07	-3.19155	0.00141918	12.1041	0.0826165
B	no86	-2.41916e+07	-5.46537	4.7222e-08	12.0859	0.0827411
B	no87	-1.43233e+07	-3.23526	0.00121896	12.0909	0.0827071
B	no88	-1.0439e+07	-2.35778	0.0184025	12.092	0.082699
B	no89	-1.36682e+07	-3.07557	0.00210623	11.0766	0.09028
B	no90	-1.57835e+07	-3.55188	0.000384122	11.0745	0.0902977
B	no91	-2.44682e+07	-5.50684	3.73695e-08	11.0722	0.0903164
B	no92	-1.68115e+07	-3.78378	0.000155302	11.0712	0.0903242
B	no93	-1.88436e+07	-4.23424	2.3123e-05	11.1074	0.0900299
B	no94	-2.34132e+07	-5.23117	1.71593e-07	10.1121	0.0988912
B	no95	-1.17806e+07	-2.63772	0.00835846	10.0692	0.0993127
B	no96	-2.34713e+07	-5.25763	1.48708e-07	10.0603	0.0994003
B	no97	-2.06882e+07	-4.60552	4.16151e-06	9.05513	0.110435
B	no98	-1.44122e+07	-3.20703	0.00134504	9.06277	0.110341
B	no99	-1.92983e+07	-4.29269	1.78063e-05	9.06947	0.11026
B	no100	-1.78267e+07	-3.96099	7.51182e-05	9.08941	0.110018
B	no101	-1.58099e+07	-3.51257	0.000445615	9.09099	0.109999
B	no102	-2.25221e+06	-0.49704	0.619171	8.06279	0.124026
B	no103	-2.03916e+07	-4.4995	6.88272e-06	8.06543	0.123986
B	no104	-2.09967e+07	-4.63317	3.6432e-06	8.06485	0.123995
B	no105	-2.31776e+07	-5.11416	3.20544e-07	8.06564	0.123983
B	no106	-2.31153e+07	-5.0495	4.50208e-07	7.0542	0.141759
B	no107	-2.42162e+07	-5.29312	1.22606e-07	7.04584	0.141928
B	no108	-1.85559e+07	-4.05369	5.07705e-05	7.05352	0.141773
B	no109	-1.20088e+07	-2.62543	0.00866605	7.04271	0.141991
B	no110	-2.42779e+07	-5.30368	1.15733e-07	7.05361	0.141771
B	no111	-2.4218e+07	-5.21968	1.8256e-07	6.03936	0.16558
B	no112	-1.60275e+07	-3.45334	0.000555816	6.04303	0.16548
B	no113	-3.59141e+06	-0.774352	0.43874	6.03471	0.165708
B	no114	-2.09627e+07	-4.5179	6.31193e-06	6.03984	0.165567
B	no115	-1.15482e+07	-2.48248	0.0130621	6.07097	0.164718
B	no116	-1.42096e+07	-3.05909	0.00222556	6.05316	0.165203
B	no117	-1.13789e+07	-2.45533	0.0140911	6.02538	0.165965
B	no118	-1.44398e+07	-3.11024	0.00187421	6.04694	0.165373
B	no119	-9.00811e+06	-1.90308	0.0570569	5.02905	0.198845
B	no120	-9.76003e+06	-2.05646	0.0397627	5.05586	0.19779
B	no121	-1.54425e+07	-3.26089	0.00111408	5.0338	0.198657
B	no122	-2.14379e+07	-4.52948	5.97624e-06	5.02803	0.198885
B	no123	-2.30468e+07	-4.86414	1.1658e-06	5.03897	0.198453
B	no124	-1.82088e+07	-3.82636	0.000130785	5.08305	0.196732
B	no125	-2.43218e+07	-4.97449	6.64272e-07	4.02463	0.24847
B	no126	-1.96586e+07	-4.01975	5.86557e-05	4.02661	0.248348
B	no127	-2.29939e+07	-4.70367	2.58698e-06	4.02334	0.24855
B	no128	-1.36162e+07	-2.7836	0.00538528	4.02838	0.248239
B	no129	-1.73165e+07	-3.54042	0.000401169	4.02756	0.248289
B	no130	-1.02703e+07	-2.0997	0.035778	4.02792	0.248267
B	no131	-8.42601e+06	-1.72089	0.0852987	4.03616	0.24776
B	no132	-1.90779e+07	-3.68194	0.000232593	3.0136	0.331829
B	no133	-2.28764e+07	-4.4111	1.03845e-05	3.019	0.331236
B	no134	-1.9497e+07	-3.70112	0.000215716	3.11495	0.321033
B	no135	-2.08581e+07	-4.01827	5.90252e-05	3.0245	0.330634
B	no136	-1.94136e+07	-3.7427	0.000182997	3.02011	0.331113
B	no137	-2.08383e+07	-4.00726	6.18391e-05	3.03536	0.32945
B	no138	-2.21258e+07	-4.27028	1.96897e-05	3.01346	0.331844
B	no139	-3.98463e+06	-0.767499	0.442802	3.02553	0.33052
B	no140	-2.33862e+07	-4.51013	6.54705e-06	3.01802	0.331343
B	no141	-1.5076e+07	-2.51721	0.0118433	2.01338	0.496677
B	no142	-2.01138e+07	-3.35252	0.000803556	2.02039	0.494953
B	no143	-2.21333e+07	-3.69591	0.000220184	2.01297	0.496778
B	no144	-2.62487e+06	-0.438631	0.660938	2.01005	0.497501
B	no145	-1.51124e+07	-2.52482	0.0115899	2.01092	0.497286
B	no146	-2.17618e+07	-3.63686	0.000277269	2.00967	0.497593
B	no147	-2.45859e+07	-4.11092	3.97001e-05	2.00762	0.498101
B	no148	-2.14387e+07	-3.58439	0.000339352	2.00797	0.498016
B	no149	-1.71798e+07	-2.86594	0.00416582	2.01694	0.4958
B	no150	-2.24731e+07	-3.74711	0.000179814	2.01894	0.49531
B	no151	-1.33078e+07	-2.22401	0.0261681	2.00967	0.497593
B	no152	-1.90826e+07	-3.18418	0.00145577	2.01589	0.496058
B	no153	4.59509e+06	0.755327	0.450069	2.07734	0.481384
B	no154	-2.15204e+07	-3.5956	0.000325084	2.01069	0.497341
B	no155	-2.9538e+06	-0.493477	0.621686	2.01103	0.497256
B	no156	-1.32766e+07	-2.21842	0.0265471	2.01038	0.497419
B	no157	0
B	HCC2	2.16772e+06	3.78016	0.000157571	1.10154	0.907819
B	HCC3	1.59049e+06	3.90846	9.34524e-05	1.23049	0.812686
B	HCC6	699538	1.01366	0.310769	1.0655	0.938528
B	HCC8	269779	0.674003	0.500324	1.19926	0.83385
B	HCC9	-30006	-0.111395	0.911305	1.19638	0.835851
B	HCC10	22594.3	0.0440574	0.964859	1.05604	0.946934
B	HCC11	171030	0.778292	0.436414	1.10021	0.90892
B	HCC13	0
B	HCC19	-529714	-0.730066	0.465365	1.0604	0.943037
B	HCC20	396427	2.78051	0.00543676	1.36321	0.733562
B	HCC21	474642	3.79573	0.000148013	1.2793	0.781677
B	HCC23	566510	2.29284	0.0218764	1.13567	0.880534
B	HCC30	889054	1.45947	0.144466	1.20181	0.832076
B	HCC34	2.83371e+06	1.62526	0.104137	1.02332	0.977214
B	HCC35	132178	0.471436	0.637339	1.04446	0.957432
B	HCC36	809908	3.57466	0.000352214	1.10552	0.904555
B	HCC42	867346	0.967639	0.333246	1.12497	0.888911
B	HCC45	1.31827e+06	3.46132	0.00053962	1.2127	0.824607
B	HCC46	-1.19911e+06	-3.66493	0.000248591	1.11048	0.900508
B	HCC48	-3.5932e+06	-3.50532	0.00045791	1.23631	0.808858
B	HCC54	280765	0.440543	0.659553	1.02182	0.978643
B	HCC56	-165189	-0.846243	0.397436	1.05598	0.946987
B	HCC62	385494	0.246081	0.805624	1.10124	0.908066
B	HCC63	-2.46449e+06	-0.579013	0.562592	1.01687	0.983407
B	HCC64	0
B	HCC67	836691	0.459405	0.645953	1.11657	0.895603
B	HCC69	-2.01011e+06	-0.434235	0.664127	1.20276	0.831419
B	HCC74	241646	0.25801	0.796404	1.13015	0.884835
B	HCC75	3.89985e+06	6.23633	4.6472e-10	1.07085	0.933834
B	HCC81	0
B	HCC96	0
B	HCC106	5.35888e+06	6.9834	3.05065e-12	1.12043	0.892518
B	HCC107	2.40943e+06	7.63461	2.45626e-14	1.22159	0.818607
B	HCC108	-3.56488e+06	-1.81538	0.0694931	1.08183	0.924362
B	HCC109	908108	0.98126	0.326487	1.05558	0.947343
B	HCC110	-457987	-0.938201	0.348162	1.60082	0.624681
B	HCC112	-1.45868e+06	-2.20461	0.0275025	1.17445	0.85146
B	HCC114	2.06418e+06	5.80446	6.6393e-09	1.16073	0.86153
B	HCC119	1.16814e+06	4.99634	5.93438e-07	1.10871	0.901946
B	HCC120	-229707	-0.266341	0.789982	1.08306	0.92331
B	HCC122	775021	2.84864	0.00439897	1.14969	0.869802
B	HCC125	3.53946e+06	7.52442	5.71703e-14	1.36487	0.732672
B	HCC126	170961	0.569291	0.569171	1.15948	0.862455
B	HCC128	1.61423e+06	1.299	0.193973	1.0391	0.962376
B	HCC130	-27253.9	-0.117692	0.906314	2.55109	0.39199
B	HCC131	344737	0.770554	0.440988	5.26109	0.190075
B	HCC135	619258	0.540452	0.588896	1.03047	0.970433
B	HCC137	-745478	-0.4337	0.664515	1.32585	0.754233
B	HCC142	726757	3.68487	0.000229941	1.25642	0.795914
B	HCC145	978644	1.88412	0.0595752	7.03625	0.142121
B	HCC146	531519	1.08732	0.276922	10.6372	0.0940098
B	HCC150	1.21059e+06	8.93655	4.66807e-19	1.31335	0.761413
B	HCC151	942117	1.67181	0.0945909	1.0285	0.972286
B	HCC153	-660805	-3.08615	0.00203279	1.07303	0.931944
B	HCC154	-3.7931e+06	-3.27068	0.00107625	11.024	0.0907108
B	HCC156	-3.34983e+06	-2.89928	0.0037478	11.4521	0.0873199
B	HCC160	823960	4.76763	1.88845e-06	1.41533	0.706548
B	HCC161_1	80898.5	0.238501	0.811497	1.03091	0.970014
B	HCC161_2	-142923	-0.167694	0.866827	1.01707	0.983212
B	HCC162	1.33834e+06	0.950336	0.341963	1.11228	0.899054
B	HCC163	4.28202e+06	13.1663	2.75173e-39	1.17169	0.853468
B	HCC187	847093	1.7687	0.076972	1.51573	0.659748
B	HCC203	125144	0.0510804	0.959262	1.01052	0.989592
B	HCC204	0
B	HCC205	0
B	HCC207	-3.35523e+06	-1.10942	0.267275	1.02668	0.974011
B	HCC208	-759520	-0.310824	0.75594	1.00527	0.994761
B	HCC209	1.57361e+06	0.890495	0.37322	1.05117	0.951318
B	HCC210	0
B	HCC211	0
B	HCC212	295780	0.16694	0.86742	1.05672	0.946325
B	HCC218	0
B	HCC226	515773	1.30706	0.191221	1.17412	0.851703
B	HCC228	79190	0.264265	0.791581	1.19311	0.838147
B	HCC234	4.39282e+06	2.05384	0.0400149	1.02679	0.973905
B	HCC242	245467	0.367309	0.713396	1.64472	0.608007
B	HCC249	0
B	HCC253	163489	0.307972	0.758109	1.24077	0.805949
B	DM	0
B	HF	0
B	COPD	0
B	CVD	0
B	VD	4.30199e+06	3.55984	0.000372671	22.8386	0.0437854
B	CAD	-74344	-0.149345	0.881284	20.341	0.0491618
B	RF	0
B	DM_HF2	495114	1.62826	0.1035	2.34982	0.425565
B	DM_CVD2	0
B	HF_COPD2	72632.5	0.193368	0.846675	1.66201	0.601681
B	COPD_CVD_CAD2	-502178	-0.117286	0.906636	1.02899	0.971824
B	RF_HF2	2.13022e+06	1.65333	0.0982934	1.21002	0.826435
B	RF_HF_DM2	-248075	-0.222285	0.824097	1.39579	0.716439
C	Intercept	1.36375e+06	1.26	0.207855	0
C	dum1	485404	2.42856	0.01527	1.47389	0.678477
C	dum2	300922	1.78082	0.0751332	2.39159	0.418132
C	dum3	380645	2.70328	0.00693939	4.95074	0.20199
C	dum4	251128	1.82271	0.0685361	8.22726	0.121547
C	dum5	-370000	-1.66424	0.0962628	1.88759	0.529776
C	dum6	-59631	-0.407805	0.683472	2.13199	0.469045
C	dum7	308111	1.95168	0.0511529	2.72651	0.366769
C	dum8	390340	2.79821	0.00520107	6.08294	0.164394
C	dum9	338566	2.44167	0.0147286	8.11389	0.123245
C	insu	24290.4	0.24007	0.810307	1.44702	0.691074
C	ty_dum1	541013	9.35964	2.64909e-20	1.90527	0.524861
C	ty_dum2	333741	5.33716	1.08124e-07	1.85967	0.537731
C	no1	-297003	-0.273384	0.784594	423.68	0.00236027
C	no2	1.21125e+06	1.11491	0.265059	404.051	0.00247494
C	no3	502217	0.462157	0.644033	362.722	0.00275693
C	no4	-756152	-0.696288	0.486351	220.032	0.00454479
C	no5	-676878	-0.621553	0.534326	131.167	0.00762384
C	no6	523303	0.478929	0.632056	94.0718	0.0106302
C	no7	-420598	-0.389258	0.697138	74.4351	0.0134345
C	no8	-941887	-0.861553	0.389064	73.1778	0.0136653
C	no9	470799	0.43007	0.667203	64.2379	0.0155671
C	no10	-502327	-0.458171	0.646893	52.1113	0.0191897
C	no11	-775714	-0.706569	0.479939	46.0288	0.0217255
C	no12	-232737	-0.212089	0.832065	42.8658	0.0233286
C	no13	-482084	-0.438202	0.6613	38.3654	0.0260652
C	no14	-638807	-0.582134	0.560559	38.1712	0.0261978
C	no15	-475254	-0.430572	0.666838	35.4429	0.0282144
C	no16	9913.02	0.00899817	0.992822	27.3645	0.0365437
C	no17	-131273	-0.118692	0.905535	27.5798	0.0362584
C	no18	-498459	-0.450356	0.652516	26.0112	0.038445
C	no19	-232619	-0.209918	0.833758	22.8415	0.04378
C	no20	-883573	-0.796631	0.425785	22.8826	0.0437013
C	no21	-886914	-0.79052	0.429342	15.0962	0.0662417
C	no22	2.59317e+06	2.30459	0.0213187	15.1847	0.0658556
C	no23	940670	0.833768	0.404538	13.5775	0.0736514
C	no24	-183665	-0.162282	0.871105	13.6631	0.0731896
C	no25	-571115	-0.503267	0.614847	12.0268	0.0831478
C	no26	-244399	-0.213988	0.830584	10.4479	0.0957134
C	no27	-498022	-0.437259	0.661983	10.3903	0.0962439
C	no28	-161595	-0.139769	0.888861	8.92731	0.112016
C	no29	1.00266e+06	0.870133	0.38436	8.86793	0.112766
C	no30	-676153	-0.578555	0.562972	7.30178	0.136953
C	no31	-1.46859e+06	-1.25563	0.209435	7.31318	0.136739
C	no32	2.73373e+06	2.33853	0.0194841	7.3056	0.136881
C	no33	406697	0.346689	0.728871	7.3568	0.135929
C	no34	1.43418e+06	1.22022	0.222564	7.38515	0.135407
C	no35	-595194	-0.487498	0.625973	7.9689	0.125488
C	no36	417321	0.347469	0.728285	7.71141	0.129678
C	no37	-808729	-0.676595	0.498762	5.73182	0.174465
C	no38	-381907	-0.306314	0.759406	4.15995	0.240387
C	no39	-620040	-0.49599	0.61997	4.18216	0.239111
C	no40	-662440	-0.520667	0.602672	4.33193	0.230844
C	no41	274846	0.245775	0.805888	3.34664	0.298807
C	no42	-460446	-0.370784	0.710848	4.1269	0.242313
C	no43	-860987	-0.69026	0.490132	4.16367	0.240173
C	no44	225110	0.162236	0.871141	2.57769	0.387945
C	no45	-546890	-0.39414	0.693531	2.57769	0.387945
C	no46	792945	0.571001	0.56808	2.58194	0.387306
C	no47	-2.23862e+06	-1.42479	0.154414	3.30514	0.302559
C	no48	0
C	HCC2	-244560	-0.409691	0.682088	1.90497	0.524943
C	HCC3	1.5491e+06	2.13287	0.0330888	1.41169	0.708371
C	HCC6	1.23702e+06	2.43794	0.0148807	1.03289	0.968158
C	HCC8	490353	1.60387	0.108942	1.24483	0.803321
C	HCC9	73868	0.379427	0.704422	1.05313	0.949552
C	HCC10	1.0698e+06	3.35558	0.000810755	1.21901	0.82034
C	HCC11	-17195.4	-0.115404	0.90814	1.16179	0.860744
C	HCC13	-411985	-0.468915	0.639195	1.0335	0.96759
C	HCC19	180577	0.467155	0.640454	1.19677	0.835583
C	HCC20	107982	1.76259	0.0781626	1.41327	0.70758
C	HCC21	37142.4	0.464138	0.642613	1.18069	0.846959
C	HCC23	663886	1.4937	0.135454	1.58223	0.63202
C	HCC30	566.478	0.00232341	0.998146	1.41829	0.705075
C	HCC34	243681	0.280448	0.77917	1.01081	0.989302
C	HCC35	-188292	-0.933163	0.350878	1.23756	0.808043
C	HCC36	36113	0.307744	0.758318	1.15337	0.867023
C	HCC42	514192	0.901603	0.367405	1.73879	0.575113
C	HCC45	596163	1.58356	0.113493	1.32361	0.755512
C	HCC46	180654	0.800054	0.423799	1.14958	0.869881
C	HCC48	-1.6988e+06	-1.74594	0.0810156	1.26753	0.788937
C	HCC54	-56396.1	-0.193908	0.846273	1.12653	0.887685
C	HCC56	53882.8	0.593272	0.553084	1.1275	0.88692
C	HCC62	-559299	-0.638442	0.523279	1.02749	0.973244
C	HCC63	0
C	HCC64	0
C	HCC67	1.21009e+06	1.9198	0.0550632	1.06324	0.940525
C	HCC69	969018	0.639027	0.522898	3.07864	0.324819
C	HCC74	0
C	HCC75	-339956	-0.668378	0.50399	1.38302	0.723057
C	HCC81	0
C	HCC96	0
C	HCC106	0
C	HCC107	-833464	-1.13495	0.256567	1.4432	0.692905
C	HCC108	499188	0.356681	0.721378	2.62241	0.381328
C	HCC109	0
C	HCC110	1.44463e+06	2.34278	0.0192642	1.01755	0.982751
C	HCC112	-546761	-0.842028	0.3999	2.25408	0.443639
C	HCC114	-565775	-0.691036	0.489644	1.79388	0.55745
C	HCC119	-53474.4	-0.248409	0.80385	1.10563	0.904463
C	HCC120	-72254.4	-0.132522	0.894588	1.1926	0.838503
C	HCC122	1.10284e+06	4.16571	3.2715e-05	1.2113	0.825557
C	HCC125	0
C	HCC126	-235794	-0.68871	0.491107	1.71618	0.58269
C	HCC128	576812	1.00838	0.313427	1.3127	0.76179
C	HCC130	-26066	-0.152528	0.87879	3.50965	0.284928
C	HCC131	-65117.4	-0.142931	0.886363	12.9708	0.0770962
C	HCC135	140534	0.148039	0.882331	1.20655	0.828808
C	HCC137	0
C	HCC142	-196824	-1.26478	0.206137	1.48276	0.674418
C	HCC145	-117754	-0.178828	0.858096	2.89578	0.34533
C	HCC146	439782	0.945231	0.344685	23.1592	0.0431794
C	HCC150	93351.7	0.565991	0.57148	1.31913	0.758077
C	HCC151	-91255.9	-0.104677	0.916645	1.01753	0.982769
C	HCC153	-34653.1	-0.274826	0.783486	1.13365	0.882106
C	HCC154	-338753	-1.05413	0.291983	1.37534	0.727095
C	HCC156	-696648	-1.56633	0.117471	1.58441	0.631151
C	HCC160	107694	1.09005	0.275857	1.27697	0.783107
C	HCC161_1	-202524	-1.03336	0.301596	1.11744	0.894903
C	HCC161_2	566665	1.68185	0.0927946	1.21091	0.825826
C	HCC162	-561277	-0.808644	0.418842	1.28928	0.775626
C	HCC163	-698799	-0.774352	0.438838	2.17939	0.458843
C	HCC187	344596	1.83378	0.0668743	1.93789	0.516025
C	HCC203	0
C	HCC204	0
C	HCC205	-993714	-1.13014	0.258589	1.03512	0.966069
C	HCC207	0
C	HCC208	-445901	-0.715465	0.474427	1.03946	0.962038
C	HCC209	0
C	HCC210	0
C	HCC211	0
C	HCC212	0
C	HCC218	216918	0.213751	0.830769	1.37882	0.725256
C	HCC226	373996	1.33258	0.18286	1.25732	0.79534
C	HCC228	124569	0.596303	0.551058	1.26957	0.787671
C	HCC234	0
C	HCC242	1.15622e+06	1.94063	0.052481	2.37072	0.421813
C	HCC249	0
C	HCC253	-847938	-0.949514	0.342505	2.13419	0.468562
C	DM	0
C	HF	0
C	COPD	0
C	CVD	0
C	VD	0
C	CAD	-210232	-0.440233	0.659828	37.4628	0.0266931
C	RF	0
C	DM_HF2	204243	0.927015	0.35406	2.97213	0.336459
C	DM_CVD2	0
C	HF_COPD2	260238	0.808218	0.419086	1.51793	0.658791
C	COPD_CVD_CAD2	0
C	RF_HF2	0
C	RF_HF_DM2	50423.7	0.140386	0.888373	2.3997	0.416719
D	Intercept	3.35712e+06	3.97201	7.18273e-05	0
D	dum1	-109371	-2.62335	0.00872168	2.01406	0.49651
D	dum2	786.175	0.0167504	0.986636	1.70764	0.585604
D	dum3	146063	3.30231	0.000962688	2.58531	0.386801
D	dum4	164994	3.42825	0.000610213	2.92013	0.34245
D	dum5	-134771	-3.3754	0.000740225	2.19197	0.456211
D	dum6	-707.567	-0.0184371	0.985291	2.0919	0.478035
D	dum7	85967.3	1.89714	0.0578421	2.05278	0.487143
D	dum8	197584	4.22225	2.44271e-05	2.39621	0.417326
D	dum9	149365	2.95107	0.00317492	2.59082	0.385978
D	insu	-82470.9	-1.84559	0.0649841	1.12381	0.889833
D	ty_dum1	459966	15.7264	5.40514e-55	1.89508	0.527683
D	ty_dum2	303915	13.4654	6.24723e-41	1.60836	0.621751
D	no1	-2.84997e+06	-3.37394	0.000744137	1837.73	0.00054415
D	no2	-2.93493e+06	-3.47436	0.000514492	1519.9	0.000657936
D	no3	-2.83912e+06	-3.36007	0.000782491	841.664	0.00118812
D	no4	-2.25031e+06	-2.66201	0.00778138	427.62	0.00233852
D	no5	-2.59058e+06	-3.06177	0.00220685	288.939	0.00346094
D	no6	-2.2689e+06	-2.68204	0.00733093	214.864	0.00465411
D	no7	-2.70955e+06	-3.20103	0.00137417	208.405	0.00479835
D	no8	-2.56809e+06	-3.03384	0.00242151	204.574	0.00488821
D	no9	-2.7992e+06	-3.3048	0.000954171	164.239	0.00608869
D	no10	-2.48865e+06	-2.93859	0.00330547	158.361	0.00631467
D	no11	-2.5344e+06	-2.98837	0.00281228	119.639	0.00835844
D	no12	-1.21497e+06	-1.43269	0.151981	112.735	0.00887038
D	no13	-537364	-0.63153	0.52771	105.554	0.00947387
D	no14	-1.92742e+06	-2.2717	0.0231281	103.96	0.00961911
D	no15	-2.09827e+06	-2.47165	0.0134674	99.1298	0.0100878
D	no16	-1.33117e+06	-1.56295	0.1181	86.8011	0.0115206
D	no17	-636601	-0.749241	0.453732	83.3993	0.0119905
D	no18	-2.76777e+06	-3.25587	0.00113465	77.4991	0.0129034
D	no19	-1.00923e+06	-1.18729	0.235143	74.4942	0.0134239
D	no20	-1.47533e+06	-1.73522	0.0827366	72.5304	0.0137873
D	no21	-2.99521e+06	-3.5188	0.000435653	63.6731	0.0157052
D	no22	-129815	-0.15247	0.87882	62.7006	0.0159488
D	no23	-2.63388e+06	-3.09399	0.00198092	58.6638	0.0170463
D	no24	-2.73407e+06	-3.20489	0.00135587	50.8318	0.0196727
D	no25	-1.74367e+06	-2.04303	0.041079	47.8404	0.0209028
D	no26	-2.24817e+06	-2.63083	0.00853219	43.8984	0.0227799
D	no27	-1.27109e+06	-1.48628	0.137239	40.9126	0.0244424
D	no28	-2.83752e+06	-3.31637	0.000915575	38.9119	0.0256991
D	no29	-1.69094e+06	-1.97433	0.0483745	35.9229	0.0278374
D	no30	-2.10981e+06	-2.46237	0.013821	34.9298	0.0286288
D	no31	-2.63928e+06	-3.07563	0.00210695	31.9554	0.0312936
D	no32	-656664	-0.765286	0.444121	31.9507	0.0312983
D	no33	-419203	-0.487791	0.625709	31.0191	0.0322382
D	no34	-1.99071e+06	-2.31908	0.0204131	30.9479	0.0323123
D	no35	-2.7459e+06	-3.19622	0.00139725	29.9688	0.0333681
D	no36	-2.58898e+06	-3.01195	0.00260302	28.9697	0.0345188
D	no37	-2.90324e+06	-3.37438	0.000742975	26.9569	0.0370963
D	no38	-3.42475e+06	-3.96972	7.25201e-05	23.9844	0.0416938
D	no39	1.25934e+06	1.45597	0.145437	23.0629	0.0433598
D	no40	-2.93549e+06	-3.39936	0.000678373	22.9878	0.0435013
D	no41	69887.2	0.0807275	0.93566	21.0081	0.0476007
D	no42	-634040	-0.730817	0.46491	18.9927	0.0526517
D	no43	1.39262e+06	1.60388	0.108776	19.0236	0.0525663
D	no44	-1.13199e+06	-1.30319	0.192543	19.0387	0.0525245
D	no45	-2.7327e+06	-3.14425	0.0016706	18.0031	0.0555461
D	no46	-2.45445e+06	-2.8071	0.00500978	16.0815	0.0621832
D	no47	-1.07554e+06	-1.2045	0.228429	15.655	0.0638772
D	no48	4.55284e+06	5.20251	2.00963e-07	15.0368	0.0665034
D	no49	-2.56147e+06	-2.9304	0.00339377	15.0017	0.0666591
D	no50	-2.50897e+06	-2.86201	0.00421933	14.0129	0.0713626
D	no51	-3.02332e+06	-3.45022	0.000562716	14.0009	0.071424
D	no52	-1.82561e+06	-2.07617	0.0379066	13.0154	0.0768321
D	no53	-1.69349e+06	-1.92733	0.0539698	12.9963	0.0769449
D	no54	-3.01223e+06	-3.41502	0.000640596	12.0065	0.0832885
D	no55	-2.04978e+06	-2.31383	0.0206998	11.0112	0.0908167
D	no56	-2.10073e+06	-2.37233	0.0176973	11.002	0.0908924
D	no57	-617375	-0.688812	0.490959	9.01908	0.110876
D	no58	-3.28145e+06	-3.6643	0.000249446	9.00356	0.111067
D	no59	-2.68881e+06	-3.00384	0.00267333	8.99567	0.111165
D	no60	-2.57673e+06	-2.87651	0.00403044	9.00886	0.111002
D	no61	-2.71097e+06	-2.99973	0.00270963	8.0243	0.124621
D	no62	-2.96609e+06	-3.28456	0.00102535	8.0119	0.124814
[truncated: 2,652 more rows]
