# Supplementary material for: Comparison of diagnosis-based risk adjustment methods for episode-based costs to apply in efficiency measurement
Source: BMC Health Serv Res. 2023 Dec 1;23:1334. doi: 10.1186/s12913-023-10282-4 (PMC10693049; doi:10.1186/s12913-023-10282-4)
Supplement: Supplementary file 6 — Additional file 6. The results of multilevel analysis. [file 12913_2023_10282_MOESM6_ESM.xlsx]

## Sheet: ICC
MDC	ICC
B	0.071568
C	0.040893
D	0.23883
E	0.5
F	0.169626
G	0.190649
H	0.126786
I	0.180573
J	0.224238
K	0.131387
L	0.100886
M	0.0516126
N	0.0861793
O	0.213877
P	0.292554
R	0.0183726
ST	0.09378
UV	0.0576308
WXY	0.0548888
ICC, Intraclass Correlation Coefficient
MDC, Major Diagnostic Category

## Sheet: Mixed Model
MDC	Pseudo-R2	AIC	BIC
B	0.649963	368032	367961
C	-0.25647	51468.1	51408.6
D	0.866113	275198	275126
E	0.863468	510080	510001
F	0.906922	223501	223431
G	0.809051	682718	682640
H	0.7384	250357	250288
I	0.565674	1081256	1081182
J	0.792628	161310	161239
K	0.623646	101814	101745
L	0.698472	211410	211335
M	-0.7396	36480.6	36431.9
N	0.380583	120582	120527
O	-0.03908	151908	151867
P	0.929966	68298.1	68271.1
R	-0.71379	133207	133204
ST	0.843769	82825.2	82754.9
UV	0.137083	54331.2	54271.7
WXY	-0.37374	89434.4	89367.7
AIC, Akaike’ Information Criterion
BIC, Bayesian Information Criterion
MDC, Major Diagnostic Category
